# Supplementary material for: Causal relationship between sarcopenia and osteoarthritis: a bi-directional two-sample mendelian randomized study
Source: Eur J Med Res. 2023 Sep 9;28:327. doi: 10.1186/s40001-023-01322-0 (PMC10492359; doi:10.1186/s40001-023-01322-0)
Supplement: Supplementary file 1 — Additional file 1: Table S1. The selected SNPs in the analysis of GS-KOA; Table S2. The selected SNPs in the analysis of GS-HOA; Table S3. The selected SNPs in the analysis of GS-TKR; Table S4. The selected SNPs in the analysis of GS-THR; Table S5. The selected SNPs in the analysis of ALM-KOA; Table S6. The selected SNPs in the analysis of ALM-HOA; Table S7. The selected SNPs in the analysis of ALM-TKR; Table S8. The selected SNPs in the analysis of ALM-THR; Table S9. The selected SNPs in the analysis of KOA-GS; Table S10. The selected SNPs in the analysis of KOA-ALM; Table S11. The selected SNPs in the analysis of HOA-GS; Table S12. The selected SNPs in the analysis of HOA-ALM. Table S13. The selected SNPs in the analysis of TKR-GS; Table S14. The selected SNPs in the analysis of TKR-ALM. Table S15. The selected SNPs in the analysis of THR-GS; Table S16. The selected SNPs in the analysis of THR-ALM. [file 40001_2023_1322_MOESM1_ESM.zip]

Archive with 17 entries (16 files):
- New folder/
- New folder/Supplementary Table S1.xls
- New folder/Supplementary Table S10.xls
- New folder/Supplementary Table S11.xlsx
- New folder/Supplementary Table S12.xls
- New folder/Supplementary Table S13.xls
- New folder/Supplementary Table S14.xls
- New folder/Supplementary Table S15.xls
- New folder/Supplementary Table S16.xls
- New folder/Supplementary Table S2.xls
- New folder/Supplementary Table S3.xls
- New folder/Supplementary Table S4.xls
- New folder/Supplementary Table S5.xls
- New folder/Supplementary Table S6.xls
- New folder/Supplementary Table S7.xls
- New folder/Supplementary Table S8.xls
- New folder/Supplementary Table S9.xlsx
