# Supplementary material for: Causal relationship between sarcopenia and osteoarthritis: a bi-directional two-sample mendelian randomized study
Source: Eur J Med Res. 2023 Sep 9;28:327. doi: 10.1186/s40001-023-01322-0 (PMC10492359; doi:10.1186/s40001-023-01322-0)
Supplement: Supplementary file 1 — Additional file 1: Table S1. The selected SNPs in the analysis of GS-KOA; Table S2. The selected SNPs in the analysis of GS-HOA; Table S3. The selected SNPs in the analysis of GS-TKR; Table S4. The selected SNPs in the analysis of GS-THR; Table S5. The selected SNPs in the analysis of ALM-KOA; Table S6. The selected SNPs in the analysis of ALM-HOA; Table S7. The selected SNPs in the analysis of ALM-TKR; Table S8. The selected SNPs in the analysis of ALM-THR; Table S9. The selected SNPs in the analysis of KOA-GS; Table S10. The selected SNPs in the analysis of KOA-ALM; Table S11. The selected SNPs in the analysis of HOA-GS; Table S12. The selected SNPs in the analysis of HOA-ALM. Table S13. The selected SNPs in the analysis of TKR-GS; Table S14. The selected SNPs in the analysis of TKR-ALM. Table S15. The selected SNPs in the analysis of THR-GS; Table S16. The selected SNPs in the analysis of THR-ALM. [file 40001_2023_1322_MOESM1_ESM.zip › New folder/Supplementary Table S10.xls]

## Sheet: KOA-ALMSuppl
SNP	beta.exposure	beta.outcome	eaf.exposure	eaf.outcome	se.outcome	samplesize.outcome	pval.outcome	pval.exposure	samplesize.exposure	se.exposure	R2	F	mr_keep	cofounders
rs1426371	0.0499332	-0.028	0.732021	0.7399	0.0022	450243	3.09e-38	1.5e-08	199333	0.00881968	0.000978211	195.179	FALSE	outcome
rs143384	0.0765424	-0.0725	0.586019	0.5962	0.0019	450243	0	1.12e-24	211719	0.00746368	0.00284267	603.558	FALSE	outcome
rs2791549	0.0453108	-0.0225	0.29628	0.3057	0.002	450243	1.97e-28	1.71e-08	211719	0.00803519	0.000856121	181.411	FALSE	outcome
rs34195470	-0.0509649	0.0142	0.442397	0.4411	0.0019	450243	1.21e-13	8.64e-12	211719	0.00746464	0.00128148	271.658	FALSE	outcome
rs3859514	0.0439824	0.0212	0.351296	0.3695	0.002	450243	4.4e-27	1.39e-08	211719	0.00775073	0.000881675	186.83	FALSE	outcome
rs4548913	0.0456346	0.0131	0.370829	0.3609	0.002	450243	3.11e-11	1.99e-09	211719	0.00760751	0.000971764	205.939	FALSE	outcome
rs72979233	-0.0514817	0.0143	0.761171	0.7546	0.0022	450243	6.88e-11	5.21e-09	206953	0.00881488	0.00096362	199.614	FALSE	outcome
rs7485502	0.0731529	-0.0298	0.80014	0.7948	0.0023	450243	3.45e-37	7.81e-10	147567	0.0118972	0.00171153	252.995	FALSE	outcome
rs9940278	-0.0556239	-0.0218	0.562367	0.5767	0.0019	450243	5.26e-30	4.29e-14	211719	0.00736557	0.00152294	322.924	FALSE	outcome
rs10758594	-0.0423555	0.0045	0.428633	0.4162	0.0019	450243	0.01907	1.69e-08	211719	0.00750841	0.000878718	186.203	TRUE
rs10842226	-0.0461753	-0.0056	0.58233	0.5815	0.0019	450243	0.00358204	2.42e-08	180775	0.00827673	0.00103718	187.688	TRUE
rs2066928	-0.0442717	0.0001	0.479894	0.4708	0.0019	450243	0.9415	3.72e-09	211719	0.00750853	0.000978407	207.348	TRUE
rs4380013	-0.0567923	0.0055	0.81051	0.8027	0.0024	450243	0.0199701	1.72e-09	211719	0.00943041	0.000990728	209.962	TRUE
rs4775006	-0.0489768	0.0013	0.585809	0.5883	0.0019	450243	0.5134	5.89e-10	199333	0.00790797	0.00116404	232.3	TRUE
rs4974591	-0.0442414	-0.0086	0.308106	0.3066	0.002	450243	2.75e-05	2.48e-08	211719	0.00793614	0.000834501	176.826	TRUE
rs58973023	0.0581038	-0.0077	0.49271	0.4869	0.0019	450243	4.55e-05	9.35e-10	147567	0.00949389	0.00168767	249.462	FALSE
rs60733780	0.0469009	-0.0025	0.66799	0.6712	0.002	450243	0.2206	3.19e-09	211719	0.00792042	0.000975692	206.772	TRUE
rs6500609	-0.0655545	-0.0077	0.110681	0.1141	0.003	450243	0.00975911	3.19e-08	211719	0.0118529	0.000845991	179.262	TRUE
rs6715321	-0.0422143	0.0036	0.570984	0.5704	0.0019	450243	0.0595004	1.38e-08	211719	0.00743753	0.000873065	185.004	TRUE
rs72760655	-0.0484577	0.0037	0.670251	0.6783	0.002	450243	0.0685204	5.82e-10	211719	0.00782178	0.00103795	219.98	TRUE
rs7581446	0.055666	-0.0016	0.515205	0.5261	0.0019	450243	0.4037	5.25e-09	147567	0.0095334	0.00154792	228.773	TRUE
rs7913051	0.0436245	0.0034	0.562766	0.563	0.0019	450243	0.0813992	1.93e-08	199333	0.0077649	0.000936552	186.859	TRUE
rs7967762	-0.0607065	-0.0032	0.83579	0.8421	0.0026	450243	0.2127	9.18e-10	211719	0.00991442	0.00101157	214.384	TRUE
