# Supplementary material for: Causal relationship between sarcopenia and osteoarthritis: a bi-directional two-sample mendelian randomized study
Source: Eur J Med Res. 2023 Sep 9;28:327. doi: 10.1186/s40001-023-01322-0 (PMC10492359; doi:10.1186/s40001-023-01322-0)
Supplement: Supplementary file 1 — Additional file 1: Table S1. The selected SNPs in the analysis of GS-KOA; Table S2. The selected SNPs in the analysis of GS-HOA; Table S3. The selected SNPs in the analysis of GS-TKR; Table S4. The selected SNPs in the analysis of GS-THR; Table S5. The selected SNPs in the analysis of ALM-KOA; Table S6. The selected SNPs in the analysis of ALM-HOA; Table S7. The selected SNPs in the analysis of ALM-TKR; Table S8. The selected SNPs in the analysis of ALM-THR; Table S9. The selected SNPs in the analysis of KOA-GS; Table S10. The selected SNPs in the analysis of KOA-ALM; Table S11. The selected SNPs in the analysis of HOA-GS; Table S12. The selected SNPs in the analysis of HOA-ALM. Table S13. The selected SNPs in the analysis of TKR-GS; Table S14. The selected SNPs in the analysis of TKR-ALM. Table S15. The selected SNPs in the analysis of THR-GS; Table S16. The selected SNPs in the analysis of THR-ALM. [file 40001_2023_1322_MOESM1_ESM.zip › New folder/Supplementary Table S11.xlsx]

## Sheet: Sheet1
SNP	beta.exposure	beta.outcome	eaf.exposure	eaf.outcome	se.outcome	samplesize.outcome	pval.outcome	mr_keep.outcome	data_source.outcome	pval.exposure	samplesize.exposure	se.exposure	R2	F	mr_keep	cofounders
rs12908498	0.0764303	-0.0099	0.532276	0.5352	0.0074	256523	0.1774	TRUE	igd	1.97e-13	128978	0.0103975	0.00290863	376.238	FALSE	Body fat percentage
rs2605100	0.060746	0.0083	0.311452	0.3111	0.0079	256523	0.2978	TRUE	igd	3.78e-09	146142	0.0103072	0.00158267	231.658	FALSE	Body fat percentage
rs62578126	0.0594624	-0.0149	0.642848	0.6315	0.0076	256523	0.0507096	TRUE	igd	3.82e-09	146142	0.0100924	0.00162359	237.657	FALSE	Body fat percentage
rs10465114	-0.0657812	0.0039	0.777589	0.7735	0.0088	256523	0.6574	TRUE	igd	1.02e-08	146142	0.0114854	0.00149672	219.058	FALSE	Leg fat percentage right
rs6855246	-0.109488	-0.0753	0.92506	0.9202	0.0139	256523	5.95e-08	TRUE	igd	1.03e-08	146142	0.0191221	0.00166206	243.297	FALSE	Leg fat percentage right
rs2862851	0.0674287	0.0423	0.466057	0.4753	0.0074	256523	1.04e-08	FALSE	igd	1.79e-12	146142	0.00956444	0.00226284	331.441	FALSE	Outcomes
rs10445327	-0.113748	0.0094	0.903033	0.9099	0.0149	256523	0.5298	TRUE	igd	8.89e-09	125690	0.01978	0.00226591	285.445	TRUE
rs10492367	-0.118708	-0.0032	0.80132	0.8128	0.0094	256523	0.7381	TRUE	igd	4.03e-23	146142	0.0119868	0.00448693	658.676	TRUE
rs11164653	-0.0765841	-0.0014	0.410366	0.4077	0.0075	256523	0.8563	TRUE	igd	4.08e-15	146142	0.0097529	0.00283832	415.973	TRUE
rs111844273	-0.197559	-0.0472	0.979963	0.9787	0.0262	256523	0.0718092	TRUE	igd	4.26e-08	146142	0.0360528	0.00153273	224.337	TRUE
rs12209223	-0.140894	-0.0138	0.888226	0.899	0.0122	256523	0.2578	TRUE	igd	3.36e-20	146142	0.0153033	0.00394168	578.317	TRUE
rs1327123	0.068281	0.0328	0.65244	0.6528	0.0078	256523	2.37e-05	TRUE	igd	9.49e-12	146142	0.0100206	0.00211446	309.662	TRUE
rs1330349	-0.0578226	-0.0004	0.418851	0.4287	0.0075	256523	0.955	TRUE	igd	3.43e-09	144208	0.00978457	0.00162769	235.106	FALSE
rs1401796	0.0590369	-0.0063	0.488062	0.4839	0.0074	256523	0.3961	TRUE	igd	1.08e-09	146142	0.00968276	0.00174168	254.974	TRUE
rs144861591	-0.113177	-0.0334	0.926007	0.9272	0.0142	256523	0.0187202	TRUE	igd	2.31e-09	143365	0.0189438	0.0017553	252.087	TRUE
rs189933136	0.116166	0.0011	0.844307	0.8293	0.0107	256523	0.9175	TRUE	igd	7.22e-13	100110	0.0161899	0.00354777	356.425	TRUE
rs1913707	0.0617064	0.0177	0.606784	0.6131	0.0075	256523	0.0188799	TRUE	igd	2.79e-10	146142	0.00977911	0.001817	266.02	TRUE
rs2268023	-0.0637463	-0.0159	0.58941	0.5998	0.0075	256523	0.0344802	TRUE	igd	7.11e-11	146142	0.00977957	0.00196683	287.999	TRUE
rs4073717	0.0758492	-0.0081	0.797211	0.7976	0.0092	256523	0.3747	TRUE	igd	2.5e-10	146142	0.0119882	0.00186016	272.35	TRUE
rs4148946	-0.0567092	0.0072	0.400091	0.3988	0.0075	256523	0.3384	TRUE	igd	5.17e-09	146142	0.00970781	0.00154376	225.955	TRUE
rs4252548	-0.224326	-0.1222	0.971346	0.9784	0.0251	256523	1.15e-06	TRUE	igd	7.5e-14	146142	0.0299949	0.00280123	410.522	TRUE
rs4411121	-0.0600268	-0.0049	0.68254	0.6806	0.0079	256523	0.538	TRUE	igd	4.92e-09	146142	0.0102612	0.00156148	228.552	TRUE
rs59163323	-0.0813044	-0.0252	0.199528	0.2036	0.0094	256523	0.00720394	TRUE	igd	3.87e-10	133732	0.0129896	0.00211158	282.98	TRUE
rs62236745	-0.060039	0.005	0.698418	0.7067	0.0081	256523	0.5352	TRUE	igd	1.96e-08	141388	0.0106917	0.00151851	215.023	TRUE
rs6908606	-0.0652844	-0.0028	0.706088	0.7014	0.008	256523	0.7286	TRUE	igd	4.18e-10	146142	0.0104503	0.00176899	258.978	TRUE
rs73655405	0.104141	-0.0131	0.858153	0.8538	0.0104	256523	0.2047	TRUE	igd	5.85e-13	133732	0.0144562	0.00264034	354.028	TRUE
rs79895530	0.0981929	0.0175	0.864946	0.8658	0.0108	256523	0.1051	TRUE	igd	3.08e-12	146142	0.0140798	0.00225261	329.94	TRUE
rs9475400	-0.108949	-0.0013	0.898271	0.8947	0.0119	256523	0.911	TRUE	igd	6.41e-12	146142	0.0158582	0.00216936	317.72	TRUE
rs9834642	-0.0660349	-0.0044	0.7473	0.744	0.0085	256523	0.599	TRUE	igd	1.96e-09	146142	0.0110038	0.00164694	241.081	TRUE
