# Supplementary material for: Causal relationship between sarcopenia and osteoarthritis: a bi-directional two-sample mendelian randomized study
Source: Eur J Med Res. 2023 Sep 9;28:327. doi: 10.1186/s40001-023-01322-0 (PMC10492359; doi:10.1186/s40001-023-01322-0)
Supplement: Supplementary file 1 — Additional file 1: Table S1. The selected SNPs in the analysis of GS-KOA; Table S2. The selected SNPs in the analysis of GS-HOA; Table S3. The selected SNPs in the analysis of GS-TKR; Table S4. The selected SNPs in the analysis of GS-THR; Table S5. The selected SNPs in the analysis of ALM-KOA; Table S6. The selected SNPs in the analysis of ALM-HOA; Table S7. The selected SNPs in the analysis of ALM-TKR; Table S8. The selected SNPs in the analysis of ALM-THR; Table S9. The selected SNPs in the analysis of KOA-GS; Table S10. The selected SNPs in the analysis of KOA-ALM; Table S11. The selected SNPs in the analysis of HOA-GS; Table S12. The selected SNPs in the analysis of HOA-ALM. Table S13. The selected SNPs in the analysis of TKR-GS; Table S14. The selected SNPs in the analysis of TKR-ALM. Table S15. The selected SNPs in the analysis of THR-GS; Table S16. The selected SNPs in the analysis of THR-ALM. [file 40001_2023_1322_MOESM1_ESM.zip › New folder/Supplementary Table S12.xls]

## Sheet: HOA-ALMSuppl
SNP	beta.exposure	beta.outcome	eaf.exposure	eaf.outcome	se.outcome	samplesize.outcome	pval.outcome	mr_keep.outcome	pval.exposure	samplesize.exposure	se.exposure	R2	F	mr_keep	cofounders
rs4073717	0.0758492	0.0286	0.797211	0.7984	0.0024	450243	5.85e-34	FALSE	2.5e-10	146142	0.0119882	0.00186016	272.35	FALSE	outcome
rs4252548	-0.224326	0.0753	0.971346	0.9782	0.0065	450243	2.96e-31	FALSE	7.5e-14	146142	0.0299949	0.00280123	410.522	FALSE	outcome
rs2605100	0.060746	-0.0223	0.311452	0.3146	0.002	450243	2.21e-28	FALSE	3.78e-09	146142	0.0103072	0.00158267	231.658	FALSE	outcome
rs189933136	0.116166	0.0265	0.844307	0.8297	0.0025	450243	5.1e-26	FALSE	7.22e-13	100110	0.0161899	0.00354777	356.425	FALSE	outcome
rs1327123	0.068281	-0.0175	0.65244	0.6524	0.002	450243	7e-19	FALSE	9.49e-12	146142	0.0100206	0.00211446	309.662	FALSE	outcome
rs6908606	-0.0652844	0.0141	0.706088	0.6986	0.0021	450243	7.39e-12	FALSE	4.18e-10	146142	0.0104503	0.00176899	258.978	FALSE	outcome
rs62578126	0.0594624	0.0129	0.642848	0.6279	0.002	450243	3.96e-11	FALSE	3.82e-09	146142	0.0100924	0.00162359	237.657	FALSE	outcome
rs12908498	0.0764303	0.0123	0.532276	0.5371	0.0019	450243	8.58e-11	FALSE	1.97e-13	128978	0.0103975	0.00290863	376.238	FALSE	outcome
rs1401796	0.0590369	0.0121	0.488062	0.4843	0.0019	450243	2.06e-10	FALSE	1.08e-09	146142	0.00968276	0.00174168	254.974	FALSE	outcome
rs12209223	-0.140894	-0.0192	0.888226	0.8985	0.0031	450243	9.92e-10	FALSE	3.36e-20	146142	0.0153033	0.00394168	578.317	FALSE	outcome
rs73655405	0.104141	0.0152	0.858153	0.8533	0.0027	450243	1.22e-08	TRUE	5.85e-13	133732	0.0144562	0.00264034	354.028	TRUE
rs62236745	-0.060039	0.0118	0.698418	0.7108	0.0021	450243	2.79e-08	FALSE	1.96e-08	141388	0.0106917	0.00151851	215.023	TRUE
rs10492367	-0.118708	0.0126	0.80132	0.8121	0.0024	450243	2e-07	TRUE	4.03e-23	146142	0.0119868	0.00448693	658.676	TRUE
rs144861591	-0.113177	-0.0159	0.926007	0.9242	0.0036	450243	8.5e-06	TRUE	2.31e-09	143365	0.0189438	0.0017553	252.087	TRUE
rs10465114	-0.0657812	0.0098	0.777589	0.7703	0.0023	450243	1.44e-05	TRUE	1.02e-08	146142	0.0114854	0.00149672	219.058	FALSE	Leg fat percentage right
rs4148946	-0.0567092	0.0064	0.400091	0.3968	0.0019	450243	0.000875407	TRUE	5.17e-09	146142	0.00970781	0.00154376	225.955	TRUE
rs11164653	-0.0765841	0.0063	0.410366	0.4095	0.0019	450243	0.000919602	TRUE	4.08e-15	146142	0.0097529	0.00283832	415.973	TRUE
rs1913707	0.0617064	0.0048	0.606784	0.6136	0.0019	450243	0.01256	TRUE	2.79e-10	146142	0.00977911	0.001817	266.02	TRUE
rs6855246	-0.109488	0.0085	0.92506	0.9191	0.0036	450243	0.0182802	TRUE	1.03e-08	146142	0.0191221	0.00166206	243.297	FALSE	Body fat percentage
rs9834642	-0.0660349	-0.0023	0.7473	0.7441	0.0022	450243	0.2801	TRUE	1.96e-09	146142	0.0110038	0.00164694	241.081	TRUE
rs1330349	-0.0578226	-0.0018	0.418851	0.4274	0.0019	450243	0.3591	TRUE	3.43e-09	144208	0.00978457	0.00162769	235.106	FALSE
rs79895530	0.0981929	-0.0025	0.864946	0.8668	0.0028	450243	0.3611	TRUE	3.08e-12	146142	0.0140798	0.00225261	329.94	TRUE
rs2862851	0.0674287	0.0016	0.466057	0.4763	0.0019	450243	0.4014	TRUE	1.79e-12	146142	0.00956444	0.00226284	331.441	TRUE
rs9475400	-0.108949	-0.0025	0.898271	0.8961	0.0031	450243	0.4218	TRUE	6.41e-12	146142	0.0158582	0.00216936	317.72	TRUE
rs111844273	-0.197559	0.0052	0.979963	0.9785	0.0067	450243	0.441199	TRUE	4.26e-08	146142	0.0360528	0.00153273	224.337	TRUE
rs4411121	-0.0600268	-0.0006	0.68254	0.683	0.002	450243	0.7755	TRUE	4.92e-09	146142	0.0102612	0.00156148	228.552	TRUE
rs2268023	-0.0637463	0.0005	0.58941	0.6042	0.0019	450243	0.8143	TRUE	7.11e-11	146142	0.00977957	0.00196683	287.999	FALSE
rs10445327	-0.113748	0.0006	0.903033	0.9105	0.0037	450243	0.8601	TRUE	8.89e-09	125690	0.01978	0.00226591	285.445	TRUE
rs59163323	-0.0813044	0.0002	0.199528	0.2018	0.0024	450243	0.9177	TRUE	3.87e-10	133732	0.0129896	0.00211158	282.98	TRUE
