# Supplementary material for: Causal relationship between sarcopenia and osteoarthritis: a bi-directional two-sample mendelian randomized study
Source: Eur J Med Res. 2023 Sep 9;28:327. doi: 10.1186/s40001-023-01322-0 (PMC10492359; doi:10.1186/s40001-023-01322-0)
Supplement: Supplementary file 1 — Additional file 1: Table S1. The selected SNPs in the analysis of GS-KOA; Table S2. The selected SNPs in the analysis of GS-HOA; Table S3. The selected SNPs in the analysis of GS-TKR; Table S4. The selected SNPs in the analysis of GS-THR; Table S5. The selected SNPs in the analysis of ALM-KOA; Table S6. The selected SNPs in the analysis of ALM-HOA; Table S7. The selected SNPs in the analysis of ALM-TKR; Table S8. The selected SNPs in the analysis of ALM-THR; Table S9. The selected SNPs in the analysis of KOA-GS; Table S10. The selected SNPs in the analysis of KOA-ALM; Table S11. The selected SNPs in the analysis of HOA-GS; Table S12. The selected SNPs in the analysis of HOA-ALM. Table S13. The selected SNPs in the analysis of TKR-GS; Table S14. The selected SNPs in the analysis of TKR-ALM. Table S15. The selected SNPs in the analysis of THR-GS; Table S16. The selected SNPs in the analysis of THR-ALM. [file 40001_2023_1322_MOESM1_ESM.zip › New folder/Supplementary Table S13.xls]

## Sheet: TKR-GSSuppl
SNP	beta.exposure	beta.outcome	eaf.exposure	eaf.outcome	se.outcome	samplesize.outcome	pval.outcome	outcome	pval.exposure	samplesize.exposure	se.exposure	exposure	R2	F	mr_keep	cofounders
rs11831278	-0.108552	0.0215	0.843385	0.8432	0.0102	256523	0.0356303	Low hand grip strength (60 years and older) (EWGSOP) || id:ebi-a-GCST90007526	7.54e-09	104527	0.0187857	exposure	0.00311291	326.392	TRUE
rs143384	0.104094	0.0545	0.59213	0.5912	0.0075	256523	4.47e-13	Low hand grip strength (60 years and older) (EWGSOP) || id:ebi-a-GCST90007526	1.56e-14	104527	0.0135495	exposure	0.00523386	549.947	FALSE	outcome
rs1563966	-0.0887304	0.0054	0.652775	0.6583	0.0078	256523	0.4863	Low hand grip strength (60 years and older) (EWGSOP) || id:ebi-a-GCST90007526	2.37e-10	104527	0.0140059	exposure	0.00356902	374.388	FALSE	Impedance of whole body
rs4725950	0.0873449	0.0434	0.656262	0.6564	0.0078	256523	2.29e-08	Low hand grip strength (60 years and older) (EWGSOP) || id:ebi-a-GCST90007526	3.35e-10	104527	0.0139048	exposure	0.00344199	361.017	FALSE	outcome
rs4783718	0.0817164	0.0171	0.407047	0.4092	0.0076	256523	0.0248599	Low hand grip strength (60 years and older) (EWGSOP) || id:ebi-a-GCST90007526	1.63e-09	104527	0.0135495	exposure	0.00322339	338.015	FALSE	Whole body fat mass
rs4865462	-0.0812509	-0.0184	0.475993	0.4785	0.0074	256523	0.0128	Low hand grip strength (60 years and older) (EWGSOP) || id:ebi-a-GCST90007526	1.11e-09	104527	0.0133357	exposure	0.00329325	345.364	TRUE
rs6493977	0.0858015	-0.0398	0.463259	0.4657	0.0074	256523	8.93e-08	Low hand grip strength (60 years and older) (EWGSOP) || id:ebi-a-GCST90007526	1.77e-10	104527	0.0134483	exposure	0.00366107	384.08	TRUE
rs7023177	-0.0852693	-0.0307	0.669974	0.6734	0.0078	256523	8.95e-05	Low hand grip strength (60 years and older) (EWGSOP) || id:ebi-a-GCST90007526	1.28e-09	104527	0.0140479	exposure	0.0032153	337.163	TRUE
rs7967762	-0.105771	-0.0133	0.839099	0.8384	0.01	256523	0.1816	Low hand grip strength (60 years and older) (EWGSOP) || id:ebi-a-GCST90007526	4.28e-09	104527	0.0180097	exposure	0.00302088	316.714	TRUE
