# Supplementary material for: Causal relationship between sarcopenia and osteoarthritis: a bi-directional two-sample mendelian randomized study
Source: Eur J Med Res. 2023 Sep 9;28:327. doi: 10.1186/s40001-023-01322-0 (PMC10492359; doi:10.1186/s40001-023-01322-0)
Supplement: Supplementary file 1 — Additional file 1: Table S1. The selected SNPs in the analysis of GS-KOA; Table S2. The selected SNPs in the analysis of GS-HOA; Table S3. The selected SNPs in the analysis of GS-TKR; Table S4. The selected SNPs in the analysis of GS-THR; Table S5. The selected SNPs in the analysis of ALM-KOA; Table S6. The selected SNPs in the analysis of ALM-HOA; Table S7. The selected SNPs in the analysis of ALM-TKR; Table S8. The selected SNPs in the analysis of ALM-THR; Table S9. The selected SNPs in the analysis of KOA-GS; Table S10. The selected SNPs in the analysis of KOA-ALM; Table S11. The selected SNPs in the analysis of HOA-GS; Table S12. The selected SNPs in the analysis of HOA-ALM. Table S13. The selected SNPs in the analysis of TKR-GS; Table S14. The selected SNPs in the analysis of TKR-ALM. Table S15. The selected SNPs in the analysis of THR-GS; Table S16. The selected SNPs in the analysis of THR-ALM. [file 40001_2023_1322_MOESM1_ESM.zip › New folder/Supplementary Table S14.xls]

## Sheet: TKR-ALM
SNP	beta.exposure	beta.outcome	eaf.exposure	eaf.outcome	se.outcome	samplesize.outcome	pval.outcome	pval.exposure	samplesize.exposure	se.exposure	R2	F	mr_keep	cofounders
rs11831278	-0.108552	-0.0016	0.843385	0.8397	0.0026	450243	0.5299	7.54e-09	104527	0.0187857	0.0031129	326.392	TRUE
rs143384	0.104094	-0.0725	0.59213	0.5962	0.0019	450243	0	1.56e-14	104527	0.0135495	0.00523386	549.947	FALSE	outcome
rs1563966	-0.0887304	-0.0113	0.652775	0.6598	0.002	450243	1.548e-08	2.37e-10	104527	0.0140059	0.00356902	374.388	FALSE	Impedance of whole body
rs4725950	0.0873449	-0.0415	0.656262	0.6626	0.002	450243	6.95985e-96	3.35e-10	104527	0.0139048	0.00344199	361.017	FALSE	outcome
rs4783718	0.0817164	-0.015	0.407047	0.4103	0.002	450243	2.34693e-14	1.63e-09	104527	0.0135495	0.00322339	338.015	FALSE	Whole body fat mass
rs4865462	-0.0812509	-0.0094	0.475993	0.4768	0.0019	450243	6.62003e-07	1.11e-09	104527	0.0133357	0.00329324	345.364	TRUE
rs6493977	0.0858015	-0.0019	0.463259	0.4634	0.0019	450243	0.3114	1.77e-10	104527	0.0134483	0.00366107	384.08	TRUE
rs7023177	-0.0852693	0.0035	0.669974	0.6734	0.002	450243	0.08342	1.28e-09	104527	0.0140479	0.0032153	337.163	TRUE
rs7967762	-0.105771	-0.0032	0.839099	0.8421	0.0026	450243	0.2127	4.28e-09	104527	0.0180097	0.00302088	316.714	TRUE
