# Supplementary material for: Causal relationship between sarcopenia and osteoarthritis: a bi-directional two-sample mendelian randomized study
Source: Eur J Med Res. 2023 Sep 9;28:327. doi: 10.1186/s40001-023-01322-0 (PMC10492359; doi:10.1186/s40001-023-01322-0)
Supplement: Supplementary file 1 — Additional file 1: Table S1. The selected SNPs in the analysis of GS-KOA; Table S2. The selected SNPs in the analysis of GS-HOA; Table S3. The selected SNPs in the analysis of GS-TKR; Table S4. The selected SNPs in the analysis of GS-THR; Table S5. The selected SNPs in the analysis of ALM-KOA; Table S6. The selected SNPs in the analysis of ALM-HOA; Table S7. The selected SNPs in the analysis of ALM-TKR; Table S8. The selected SNPs in the analysis of ALM-THR; Table S9. The selected SNPs in the analysis of KOA-GS; Table S10. The selected SNPs in the analysis of KOA-ALM; Table S11. The selected SNPs in the analysis of HOA-GS; Table S12. The selected SNPs in the analysis of HOA-ALM. Table S13. The selected SNPs in the analysis of TKR-GS; Table S14. The selected SNPs in the analysis of TKR-ALM. Table S15. The selected SNPs in the analysis of THR-GS; Table S16. The selected SNPs in the analysis of THR-ALM. [file 40001_2023_1322_MOESM1_ESM.zip › New folder/Supplementary Table S15.xls]

## Sheet: THR-GSSuppl
SNP	beta.exposure	beta.outcome	eaf.exposure	eaf.outcome	se.outcome	samplesize.outcome	pval.outcome	pval.exposure	samplesize.exposure	se.exposure	R2	F	mr_keep	cofounders
rs12908498	0.0799658	-0.0099	0.533786	0.5352	0.0074	256523	0.1774	4.95e-11	122596	0.0121668	0.00318266	391.421	FALSE	Body fat percentage
rs7538503	-0.0810918	-0.0107	0.699348	0.7092	0.0081	256523	0.1842	5.67e-10	130079	0.0130807	0.0027653	360.699	FALSE	Body fat percentage
rs3774355	-0.0940339	-0.0159	0.631587	0.6356	0.0076	256523	0.0377398	3.48e-14	130079	0.012407	0.00411497	537.475	FALSE	Impedance of whole body
rs75686861	-0.11992	0.0076	0.907761	0.9083	0.0129	256523	0.5574	3.69e-08	128963	0.0217836	0.00240825	311.32	FALSE	Impedance of whole body
rs2862851	0.0766842	0.0423	0.472925	0.4753	0.0074	256523	1.04e-08	1.51e-10	130079	0.0119737	0.00293161	382.456	FALSE	outcome
rs12209223	-0.205589	-0.0138	0.889404	0.899	0.0122	256523	0.2578	2.03e-26	130079	0.0193298	0.0083151	1090.67	FALSE	Whole body fat-free mass
rs1321917	-0.0994978	0.0171	0.590041	0.5912	0.0075	256523	0.0223702	3.77e-16	130079	0.0122147	0.00478938	625.986	FALSE	Whole body fat-free mass
rs1809889	0.0827517	0.0021	0.278344	0.273	0.0083	256523	0.801	1.2e-09	130079	0.0136099	0.00275103	358.833	FALSE	Whole body fat-free mass
rs4073717	0.0858564	-0.0081	0.796755	0.7976	0.0092	256523	0.3747	1.3e-08	130079	0.0150994	0.00238737	311.285	FALSE	Whole body fat-free mass
rs4252548	-0.340988	-0.1222	0.9749	0.9784	0.0251	256523	1.15e-06	2.52e-17	126628	0.040273	0.00569038	724.674	FALSE	Whole body fat-free mass
rs74767794	0.0976819	0.0311	0.685333	0.6817	0.008	256523	9.61e-05	4.32e-14	130079	0.0129363	0.00411539	537.53	FALSE	Whole body fat-free mass
rs10492367	-0.162644	-0.0032	0.80206	0.8128	0.0094	256523	0.7381	3.85e-27	130079	0.015074	0.00839939	1101.82	TRUE
rs10765992	0.0754037	-0.0184	0.315927	0.318	0.008	256523	0.0204998	5.23e-09	130079	0.0129123	0.00245756	320.46	TRUE
rs10911472	0.0859749	0.0019	0.72619	0.726	0.0083	256523	0.8225	1.71e-10	130079	0.0134644	0.0029395	383.488	TRUE
rs10978987	0.0823143	0.001	0.724458	0.7189	0.0082	256523	0.9037	1.9e-09	130079	0.013705	0.00270509	352.824	TRUE
rs11021409	0.0895756	-0.004	0.822933	0.8234	0.0097	256523	0.6807	1.5e-08	130079	0.0158217	0.00233836	304.88	TRUE
rs11732213	0.0932326	0.0216	0.806704	0.8033	0.0093	256523	0.0199301	9.61e-10	130079	0.0152447	0.00271083	353.575	TRUE
rs1245535	-0.0784146	0.0042	0.38936	0.3931	0.0076	256523	0.5759	1.75e-10	130079	0.0122872	0.00292389	381.446	TRUE
rs1330349	-0.092147	-0.0004	0.421222	0.4287	0.0075	256523	0.955	3.23e-14	130079	0.0121426	0.00414014	540.776	FALSE
rs17120227	-0.159269	-0.0058	0.935808	0.9424	0.0158	256523	0.715801	1.32e-10	128963	0.0247895	0.0030476	394.224	TRUE
rs189933136	0.141354	0.0011	0.838812	0.8293	0.0107	256523	0.9175	1.76e-13	84743	0.0191904	0.00540309	460.35	TRUE
rs2622873	0.144734	0.0235	0.876235	0.8716	0.0111	256523	0.0333503	2.18e-15	130079	0.0182499	0.00454348	593.7	TRUE
rs2673421	0.0777302	0.0179	0.620864	0.6268	0.0076	256523	0.0182398	3.19e-10	130079	0.0123592	0.00284447	371.055	TRUE
rs509002	-0.067871	-0.0159	0.402122	0.4089	0.0075	256523	0.0351504	3.12e-08	130079	0.0122631	0.00221498	288.757	TRUE
rs535895	0.0798873	0.0145	0.592098	0.5929	0.0075	256523	0.0531704	5.17e-11	130079	0.0121669	0.00308273	402.232	TRUE
rs62578126	0.080708	-0.0149	0.636325	0.6315	0.0076	256523	0.0507096	1.76e-10	130079	0.0126483	0.00301478	393.339	TRUE
rs66989638	-0.102756	-0.0419	0.872196	0.8793	0.0113	256523	0.0002139	1.96e-08	130079	0.0182987	0.00235398	306.921	TRUE
rs67924081	0.0904	-0.0023	0.737437	0.7313	0.0084	256523	0.781101	4.94e-11	130079	0.0137538	0.00316464	412.954	TRUE
rs7222178	-0.107873	0.0054	0.804354	0.8011	0.0093	256523	0.5574	4.09e-12	130079	0.015557	0.00366245	478.152	TRUE
rs73206953	-0.0979966	0.0063	0.857154	0.8703	0.011	256523	0.5709	2.7e-08	130079	0.0176257	0.00235168	306.621	TRUE
rs75621460	-0.244979	-0.0173	0.973515	0.9726	0.0253	256523	0.4933	1.94e-08	125092	0.0436118	0.00309479	388.33	TRUE
rs78505226	-0.10581	-0.0094	0.88674	0.8875	0.0116	256523	0.4196	2.65e-08	130079	0.0190198	0.00224881	293.177	TRUE
rs80287694	-0.133329	-0.0037	0.887981	0.8855	0.0115	256523	0.749701	3.26e-12	130079	0.0191399	0.00353651	461.652	TRUE
rs9981408	-0.0921862	0.0164	0.769637	0.7762	0.0089	256523	0.0646994	1.25e-10	130079	0.0143299	0.00301343	393.162	TRUE
