# Supplementary material for: Causal relationship between sarcopenia and osteoarthritis: a bi-directional two-sample mendelian randomized study
Source: Eur J Med Res. 2023 Sep 9;28:327. doi: 10.1186/s40001-023-01322-0 (PMC10492359; doi:10.1186/s40001-023-01322-0)
Supplement: Supplementary file 1 — Additional file 1: Table S1. The selected SNPs in the analysis of GS-KOA; Table S2. The selected SNPs in the analysis of GS-HOA; Table S3. The selected SNPs in the analysis of GS-TKR; Table S4. The selected SNPs in the analysis of GS-THR; Table S5. The selected SNPs in the analysis of ALM-KOA; Table S6. The selected SNPs in the analysis of ALM-HOA; Table S7. The selected SNPs in the analysis of ALM-TKR; Table S8. The selected SNPs in the analysis of ALM-THR; Table S9. The selected SNPs in the analysis of KOA-GS; Table S10. The selected SNPs in the analysis of KOA-ALM; Table S11. The selected SNPs in the analysis of HOA-GS; Table S12. The selected SNPs in the analysis of HOA-ALM. Table S13. The selected SNPs in the analysis of TKR-GS; Table S14. The selected SNPs in the analysis of TKR-ALM. Table S15. The selected SNPs in the analysis of THR-GS; Table S16. The selected SNPs in the analysis of THR-ALM. [file 40001_2023_1322_MOESM1_ESM.zip › New folder/Supplementary Table S16.xls]

## Sheet: THR-ALMSupply
SNP	beta.exposure	beta.outcome	eaf.exposure	eaf.outcome	se.outcome	samplesize.outcome	pval.outcome	pval.exposure	samplesize.exposure	se.exposure	exposure	R2	F	mr_keep	cofounders
rs2862851	0.0766842	0.0016	0.472925	0.4763	0.0019	450243	0.4014	1.51e-10	130079	0.0119737	exposure	0.00293161	382.456	FALSE	Hand grip strength
rs2673421	0.0777302	0.0058	0.620864	0.6271	0.002	450243	0.00295597	3.19e-10	130079	0.0123592	exposure	0.00284447	371.055	FALSE	Impedance of arm
rs10765992	0.0754037	-0.0046	0.315927	0.3183	0.002	450243	0.0234099	5.23e-09	130079	0.0129123	exposure	0.00245756	320.46	FALSE	Impedance of leg right
rs3774355	-0.0940339	0.0001	0.631587	0.6396	0.002	450243	0.968	3.48e-14	130079	0.012407	exposure	0.00411497	537.475	FALSE	Impedance of whole body
rs75686861	-0.11992	-0.0065	0.907761	0.9075	0.0033	450243	0.0471498	3.69e-08	128963	0.0217836	exposure	0.00240825	311.32	FALSE	Impedance of whole body
rs12209223	-0.205589	-0.0192	0.889404	0.8985	0.0031	450243	9.92e-10	2.03e-26	130079	0.0193298	exposure	0.0083151	1090.67	FALSE	outcome
rs12908498	0.0799658	0.0123	0.533786	0.5371	0.0019	450243	8.58e-11	4.95e-11	122596	0.0121668	exposure	0.00318266	391.421	FALSE	outcome
rs1321917	-0.0994978	-0.0212	0.590041	0.5919	0.0019	450243	4.21e-28	3.77e-16	130079	0.0122147	exposure	0.00478938	625.986	FALSE	outcome
rs1809889	0.0827517	0.0183	0.278344	0.2691	0.0021	450243	6.59e-18	1.2e-09	130079	0.0136099	exposure	0.00275103	358.833	FALSE	outcome
rs189933136	0.141354	0.0265	0.838812	0.8297	0.0025	450243	5.1e-26	1.76e-13	84743	0.0191904	exposure	0.00540309	460.35	FALSE	outcome
rs4073717	0.0858564	0.0286	0.796755	0.7984	0.0024	450243	5.85e-34	1.3e-08	130079	0.0150994	exposure	0.00238737	311.285	FALSE	outcome
rs4252548	-0.340988	0.0753	0.9749	0.9782	0.0065	450243	2.96e-31	2.52e-17	126628	0.040273	exposure	0.00569038	724.674	FALSE	outcome
rs535895	0.0798873	-0.0116	0.592098	0.5932	0.0019	450243	1.75e-09	5.17e-11	130079	0.0121669	exposure	0.00308273	402.232	FALSE	outcome
rs62578126	0.080708	0.0129	0.636325	0.6279	0.002	450243	3.96e-11	1.76e-10	130079	0.0126483	exposure	0.00301478	393.339	FALSE	outcome
rs74767794	0.0976819	-0.018	0.685333	0.6837	0.002	450243	6.22e-19	4.32e-14	130079	0.0129363	exposure	0.00411539	537.53	FALSE	outcome
rs7538503	-0.0810918	0.0148	0.699348	0.7076	0.0021	450243	7.13e-13	5.67e-10	130079	0.0130807	exposure	0.0027653	360.699	FALSE	outcome
rs10492367	-0.162644	0.0126	0.80206	0.8121	0.0024	450243	2e-07	3.85e-27	130079	0.015074	exposure	0.00839939	1101.82	TRUE
rs10911472	0.0859749	-0.0063	0.72619	0.7245	0.0021	450243	0.00294503	1.71e-10	130079	0.0134644	exposure	0.0029395	383.488	TRUE
rs10978987	0.0823143	-0.0013	0.724458	0.7234	0.0021	450243	0.5325	1.9e-09	130079	0.013705	exposure	0.00270509	352.824	TRUE
rs11021409	0.0895756	0.0067	0.822933	0.8236	0.0025	450243	0.00776605	1.5e-08	130079	0.0158217	exposure	0.00233836	304.88	TRUE
rs11732213	0.0932326	0.0013	0.806704	0.8045	0.0024	450243	0.5933	9.61e-10	130079	0.0152447	exposure	0.00271083	353.575	TRUE
rs1245535	-0.0784146	0.0066	0.38936	0.3907	0.0019	450243	0.000619298	1.75e-10	130079	0.0122872	exposure	0.00292389	381.446	TRUE
rs1330349	-0.092147	-0.0018	0.421222	0.4274	0.0019	450243	0.3591	3.23e-14	130079	0.0121426	exposure	0.00414014	540.776	FALSE
rs17120227	-0.159269	-0.0044	0.935808	0.9434	0.0041	450243	0.2831	1.32e-10	128963	0.0247895	exposure	0.0030476	394.224	TRUE
rs2622873	0.144734	-0.0027	0.876235	0.8707	0.0028	450243	0.3277	2.18e-15	130079	0.0182499	exposure	0.00454348	593.7	TRUE
rs509002	-0.067871	-0.0026	0.402122	0.4135	0.0019	450243	0.1718	3.12e-08	130079	0.0122631	exposure	0.00221498	288.757	TRUE
rs66989638	-0.102756	-0.0063	0.872196	0.8798	0.0029	450243	0.0297797	1.96e-08	130079	0.0182987	exposure	0.00235398	306.921	TRUE
rs67924081	0.0904	0.001	0.737437	0.7276	0.0021	450243	0.6442	4.94e-11	130079	0.0137538	exposure	0.00316464	412.954	TRUE
rs7222178	-0.107873	0.0011	0.804354	0.8001	0.0024	450243	0.655399	4.09e-12	130079	0.015557	exposure	0.00366245	478.152	TRUE
rs73206953	-0.0979966	0.0054	0.857154	0.87	0.0028	450243	0.0566996	2.7e-08	130079	0.0176257	exposure	0.00235168	306.621	TRUE
rs75621460	-0.244979	0.0261	0.973515	0.9729	0.0064	450243	4.93e-05	1.94e-08	125092	0.0436118	exposure	0.00309479	388.33	TRUE
rs78505226	-0.10581	0.0102	0.88674	0.8864	0.003	450243	0.000588098	2.65e-08	130079	0.0190198	exposure	0.00224881	293.177	TRUE
rs80287694	-0.133329	-0.0005	0.887981	0.8861	0.003	450243	0.8766	3.26e-12	130079	0.0191399	exposure	0.00353651	461.652	TRUE
rs9981408	-0.0921862	-0.003	0.769637	0.7788	0.0023	450243	0.1978	1.25e-10	130079	0.0143299	exposure	0.00301343	393.162	TRUE
