# Supplementary material for: Causal relationship between sarcopenia and osteoarthritis: a bi-directional two-sample mendelian randomized study
Source: Eur J Med Res. 2023 Sep 9;28:327. doi: 10.1186/s40001-023-01322-0 (PMC10492359; doi:10.1186/s40001-023-01322-0)
Supplement: Supplementary file 1 — Additional file 1: Table S1. The selected SNPs in the analysis of GS-KOA; Table S2. The selected SNPs in the analysis of GS-HOA; Table S3. The selected SNPs in the analysis of GS-TKR; Table S4. The selected SNPs in the analysis of GS-THR; Table S5. The selected SNPs in the analysis of ALM-KOA; Table S6. The selected SNPs in the analysis of ALM-HOA; Table S7. The selected SNPs in the analysis of ALM-TKR; Table S8. The selected SNPs in the analysis of ALM-THR; Table S9. The selected SNPs in the analysis of KOA-GS; Table S10. The selected SNPs in the analysis of KOA-ALM; Table S11. The selected SNPs in the analysis of HOA-GS; Table S12. The selected SNPs in the analysis of HOA-ALM. Table S13. The selected SNPs in the analysis of TKR-GS; Table S14. The selected SNPs in the analysis of TKR-ALM. Table S15. The selected SNPs in the analysis of THR-GS; Table S16. The selected SNPs in the analysis of THR-ALM. [file 40001_2023_1322_MOESM1_ESM.zip › New folder/Supplementary Table S2.xls]

## Sheet: GS-HOAsuppl
SNP	beta.exposure	beta.outcome	eaf.exposure	eaf.outcome	pval.outcome	samplesize.outcome	se.outcome	pos.exposure	se.exposure	pval.exposure	samplesize.exposure	R2	F	mr_keep	cofounder
rs10952289	-0.0435	-0.0146314	0.3436	0.353543	0.14106	146142	0.00994081	150524681	0.0078	2.1e-08	256523	0.000853552	219.141	TRUE
rs11236213	-0.0504	-0.0108345	0.3136	0.309498	0.296143	146142	0.0103705	74394369	0.008	3.01e-10	256523	0.00109356	280.829	TRUE
rs12140813	0.0511	0.00350385	0.1856	0.18592	0.775119	146142	0.0122647	227776827	0.0094	4.76e-08	256523	0.000789383	202.653	TRUE
rs143384	-0.0545	-0.0210205	0.4088	0.415417	0.030254	146142	0.00970141	34025756	0.0075	4.47e-13	256523	0.00143571	368.821	FALSE	Weight
rs143459567	0.1185	0.00273127	0.0386	0.035374	0.919967	146142	0.0271835	24600412	0.0189	3.41e-10	256523	0.00104222	267.629	TRUE
rs2899611	0.0431	0.0108102	0.5049	0.514402	0.260264	146142	0.00960254	58327347	0.0074	6.01e-09	256523	0.000928716	238.457	TRUE
rs3118903	0.0575	-0.0305211	0.2185	0.2169	0.008242	146142	0.0115523	51099577	0.0088	6.71e-11	256523	0.00112914	289.974	FALSE	Weight
rs34464763	0.0544	0.00181735	0.3943	0.381847	0.894799	69050	0.0137434	15032860	0.0086	3.15e-10	256523	0.00141355	363.119	TRUE
rs62102286	-0.0487	0.0132281	0.4359	0.428269	0.178979	141388	0.00984303	46592408	0.0074	5.49e-11	256523	0.00116635	299.544	TRUE
rs7624084	-0.0428	0.00031705	0.4423	0.436612	0.973758	146142	0.00963813	141093285	0.0074	8.51e-09	256523	0.000903723	232.034	FALSE	Weight
rs79723785	0.1674	0.191532	0.0165	0.022536	5.18e-08	144955	0.0351757	55818225	0.0293	1.16e-08	256523	0.000909493	233.516	FALSE	outcome
rs8061064	0.0407	-0.0022375	0.4627	0.463605	0.818848	146142	0.0097696	53912364	0.0074	3.55e-08	256523	0.000823636	211.454	FALSE
