# Supplementary material for: Causal relationship between sarcopenia and osteoarthritis: a bi-directional two-sample mendelian randomized study
Source: Eur J Med Res. 2023 Sep 9;28:327. doi: 10.1186/s40001-023-01322-0 (PMC10492359; doi:10.1186/s40001-023-01322-0)
Supplement: Supplementary file 1 — Additional file 1: Table S1. The selected SNPs in the analysis of GS-KOA; Table S2. The selected SNPs in the analysis of GS-HOA; Table S3. The selected SNPs in the analysis of GS-TKR; Table S4. The selected SNPs in the analysis of GS-THR; Table S5. The selected SNPs in the analysis of ALM-KOA; Table S6. The selected SNPs in the analysis of ALM-HOA; Table S7. The selected SNPs in the analysis of ALM-TKR; Table S8. The selected SNPs in the analysis of ALM-THR; Table S9. The selected SNPs in the analysis of KOA-GS; Table S10. The selected SNPs in the analysis of KOA-ALM; Table S11. The selected SNPs in the analysis of HOA-GS; Table S12. The selected SNPs in the analysis of HOA-ALM. Table S13. The selected SNPs in the analysis of TKR-GS; Table S14. The selected SNPs in the analysis of TKR-ALM. Table S15. The selected SNPs in the analysis of THR-GS; Table S16. The selected SNPs in the analysis of THR-ALM. [file 40001_2023_1322_MOESM1_ESM.zip › New folder/Supplementary Table S3.xls]

## Sheet: GS-TKRsuppl
SNP	beta.exposure	beta.outcome	eaf.exposure	eaf.outcome	pval.outcome	samplesize.outcome	se.outcome	se.exposure	pval.exposure	samplesize.exposure	R2	F	mr_keep	cofounders
rs143384	-0.0545	-0.104094	0.4088	0.40787	1.56e-14	104527	0.0135495	0.0075	4.47e-13	256523	0.00143571	368.821	FALSE	outcome
rs10952289	-0.0435	-0.0866822	0.3436	0.343786	4.55e-10	104527	0.013905	0.0078	2.1e-08	256523	0.000853552	219.141	FALSE	outcome
rs2899611	0.0431	-0.0818177	0.5049	0.507286	7.81e-10	104527	0.0133064	0.0074	6.01e-09	256523	0.000928716	238.457	FALSE	outcome
rs3118903	0.0575	-0.0238604	0.2185	0.218711	0.135198	104527	0.0159717	0.0088	6.71e-11	256523	0.00112914	289.974	FALSE	weight
rs7624084	-0.0428	-0.00100449	0.4423	0.437744	0.940235	104527	0.0133978	0.0074	8.51e-09	256523	0.000903723	232.034	FALSE	weight
rs62102286	-0.0487	-0.067109	0.4359	0.434196	5.26e-07	104527	0.0133774	0.0074	5.49e-11	256523	0.00116635	299.544	TRUE
rs11236213	-0.0504	-0.0399807	0.3136	0.31434	0.005483	104527	0.0143961	0.008	3.01e-10	256523	0.00109356	280.829	TRUE
rs34464763	0.0544	-0.0295874	0.3943	0.389179	0.076406	53158	0.0166978	0.0086	3.15e-10	256523	0.00141355	363.119	TRUE
rs79723785	0.1674	0.0834957	0.0165	0.020429	0.105777	98689	0.0516212	0.0293	1.16e-08	256523	0.000909493	233.516	TRUE
rs143459567	0.1185	0.0500751	0.0386	0.0402	0.160883	99505	0.0357141	0.0189	3.41e-10	256523	0.00104222	267.629	TRUE
rs8061064	0.0407	0.00815367	0.4627	0.45782	0.552424	104527	0.0137237	0.0074	3.55e-08	256523	0.000823636	211.454	FALSE
rs12140813	0.0511	0.00937195	0.1856	0.187016	0.5827	104527	0.0170571	0.0094	4.76e-08	256523	0.000789383	202.653	TRUE
