# Supplementary material for: Causal relationship between sarcopenia and osteoarthritis: a bi-directional two-sample mendelian randomized study
Source: Eur J Med Res. 2023 Sep 9;28:327. doi: 10.1186/s40001-023-01322-0 (PMC10492359; doi:10.1186/s40001-023-01322-0)
Supplement: Supplementary file 1 — Additional file 1: Table S1. The selected SNPs in the analysis of GS-KOA; Table S2. The selected SNPs in the analysis of GS-HOA; Table S3. The selected SNPs in the analysis of GS-TKR; Table S4. The selected SNPs in the analysis of GS-THR; Table S5. The selected SNPs in the analysis of ALM-KOA; Table S6. The selected SNPs in the analysis of ALM-HOA; Table S7. The selected SNPs in the analysis of ALM-TKR; Table S8. The selected SNPs in the analysis of ALM-THR; Table S9. The selected SNPs in the analysis of KOA-GS; Table S10. The selected SNPs in the analysis of KOA-ALM; Table S11. The selected SNPs in the analysis of HOA-GS; Table S12. The selected SNPs in the analysis of HOA-ALM. Table S13. The selected SNPs in the analysis of TKR-GS; Table S14. The selected SNPs in the analysis of TKR-ALM. Table S15. The selected SNPs in the analysis of THR-GS; Table S16. The selected SNPs in the analysis of THR-ALM. [file 40001_2023_1322_MOESM1_ESM.zip › New folder/Supplementary Table S4.xls]

## Sheet: GS-THRsuppl
SNP	beta.exposure	beta.outcome	eaf.exposure	eaf.outcome	pval.outcome	samplesize.outcome	se.outcome	se.exposure	pval.exposure	samplesize.exposure	R2	F	mr_keep	cofounders
rs79723785	0.1674	0.30511	0.0165	0.020031	7.76e-11	123643	0.0469027	0.0293	1.16e-08	256523	0.000909493	233.516	FALSE	outcome
rs143384	-0.0545	-0.0223161	0.4088	0.409767	0.069126	130079	0.0122778	0.0075	4.47e-13	256523	0.00143571	368.821	FALSE	weight
rs3118903	0.0575	-0.0451166	0.2185	0.217663	0.001789	130079	0.0144457	0.0088	6.71e-11	256523	0.00112914	289.974	FALSE	weight
rs7624084	-0.0428	-0.0100008	0.4423	0.44225	0.408893	130079	0.0121098	0.0074	8.51e-09	256523	0.000903723	232.034	FALSE	weight
rs10952289	-0.0435	-0.0158586	0.3436	0.34546	0.207787	130079	0.0125894	0.0078	2.1e-08	256523	0.000853552	219.141	TRUE
rs11236213	-0.0504	-0.0098039	0.3136	0.31346	0.450699	130079	0.0129982	0.008	3.01e-10	256523	0.00109356	280.829	TRUE
rs12140813	0.0511	-0.00450212	0.1856	0.187598	0.770056	130079	0.0154023	0.0094	4.76e-08	256523	0.000789383	202.653	TRUE
rs143459567	0.1185	0.0159442	0.0386	0.038207	0.628389	128126	0.0329429	0.0189	3.41e-10	256523	0.00104222	267.629	TRUE
rs2899611	0.0431	0.0171584	0.5049	0.5162	0.154021	130079	0.012037	0.0074	6.01e-09	256523	0.000928716	238.457	TRUE
rs34464763	0.0544	-0.00101952	0.3943	0.392741	0.950018	55654	0.0162644	0.0086	3.15e-10	256523	0.00141355	363.119	TRUE
rs62102286	-0.0487	0.0290169	0.4359	0.435304	0.015949	130079	0.0120398	0.0074	5.49e-11	256523	0.00116635	299.544	TRUE
rs8061064	0.0407	-0.00396887	0.4627	0.461958	0.749828	130079	0.0124468	0.0074	3.55e-08	256523	0.000823636	211.454	FALSE
