# Supplementary material for: Causal relationship between sarcopenia and osteoarthritis: a bi-directional two-sample mendelian randomized study
Source: Eur J Med Res. 2023 Sep 9;28:327. doi: 10.1186/s40001-023-01322-0 (PMC10492359; doi:10.1186/s40001-023-01322-0)
Supplement: Supplementary file 1 — Additional file 1: Table S1. The selected SNPs in the analysis of GS-KOA; Table S2. The selected SNPs in the analysis of GS-HOA; Table S3. The selected SNPs in the analysis of GS-TKR; Table S4. The selected SNPs in the analysis of GS-THR; Table S5. The selected SNPs in the analysis of ALM-KOA; Table S6. The selected SNPs in the analysis of ALM-HOA; Table S7. The selected SNPs in the analysis of ALM-TKR; Table S8. The selected SNPs in the analysis of ALM-THR; Table S9. The selected SNPs in the analysis of KOA-GS; Table S10. The selected SNPs in the analysis of KOA-ALM; Table S11. The selected SNPs in the analysis of HOA-GS; Table S12. The selected SNPs in the analysis of HOA-ALM. Table S13. The selected SNPs in the analysis of TKR-GS; Table S14. The selected SNPs in the analysis of TKR-ALM. Table S15. The selected SNPs in the analysis of THR-GS; Table S16. The selected SNPs in the analysis of THR-ALM. [file 40001_2023_1322_MOESM1_ESM.zip › New folder/Supplementary Table S5.xls]

## Sheet: Supplementary Table S5
SNP	beta.exposure	beta.outcome	eaf.exposure	eaf.outcome	pval.outcome	samplesize.outcome	se.outcome	pval.exposure	se.exposure	samplesize.exposure	R2	F	mr_keep	cofounders
rs28592876	0.03	-0.0522569	0.2051	0.203381	1.22e-08	211719	0.00917286	9.09e-38	0.0023	450243	0.000293461	132.167	FALSE	outcome
rs3764002	0.028	-0.0488783	0.2617	0.269979	1.77e-08	199333	0.00867699	4.47e-39	0.0021	450243	0.000302958	136.446	FALSE	outcome
rs143384	0.0725	-0.0765424	0.4038	0.413981	1.12e-24	211719	0.00746368	1e-200	0.0019	450243	0.00253084	1142.38	FALSE	weight
rs55872725	0.0222	0.0541226	0.4037	0.418733	3.4e-13	211719	0.00743695	1.46e-30	0.0019	450243	0.000237279	106.858	FALSE	weight
rs10948	-0.0252	-0.0431643	0.6638	0.679707	4.53e-08	211719	0.00789278	3.43e-36	0.002	450243	0.000283443	127.654	FALSE	weight
rs1047891	0.0233	0.0475933	0.3159	0.3142	6.81e-08	186925	0.00881991	5.7e-31	0.002	450243	0.000234645	105.672	FALSE	weight
rs11243202	0.0302	-0.0342942	0.486	0.477583	3.5e-06	211719	0.00739249	2.83e-57	0.0019	450243	0.000455662	205.251	FALSE	weight
rs7563362	0.0352	0.0482778	0.8566	0.858542	4.8e-06	211719	0.0105564	3.27e-39	0.0027	450243	0.000304399	137.094	FALSE	weight
rs9669278	-0.0496	-0.0306844	0.5183	0.510145	3.09e-05	211719	0.00736414	5.25e-151	0.0019	450243	0.00122843	553.771	FALSE	weight
rs62106258	-0.0504	-0.0763053	0.0486	0.042922	5.29e-05	211719	0.0188761	6.45e-31	0.0044	450243	0.000234904	105.788	FALSE	weight
rs4788218	0.0275	0.0297193	0.401	0.39717	7.53e-05	211719	0.00750698	5.52e-46	0.0019	450243	0.000363301	163.632	FALSE	weight
rs905938	0.0394	0.0302963	0.2649	0.259393	0.000319	211719	0.00841714	8.43e-77	0.0021	450243	0.000604576	272.37	FALSE	weight
rs3116602	-0.0612	-0.0310014	0.2153	0.213219	0.000496	211719	0.00890103	9.53e-155	0.0023	450243	0.00126555	570.526	FALSE	weight
rs2229840	0.0341	0.0343985	0.1597	0.159158	0.000581	211719	0.00999861	3.02e-40	0.0026	450243	0.000312089	140.559	FALSE	weight
rs1443536	0.0218	0.0261233	0.305	0.314397	0.001034	211719	0.00796172	1.91e-26	0.0021	450243	0.000201478	90.7319	FALSE	weight
rs59985551	-0.0313	-0.0280744	0.2261	0.239433	0.001079	211719	0.00858788	2.43e-44	0.0022	450243	0.00034285	154.418	FALSE	weight
rs72656010	-0.0668	-0.0331727	0.1322	0.135081	0.002119	211719	0.0107948	7.31e-126	0.0028	450243	0.00102385	461.449	FALSE	weight
rs34517439	0.0421	0.0360194	0.1221	0.116261	0.002226	211719	0.0117776	5.8e-48	0.0029	450243	0.000379975	171.145	FALSE	weight
rs9634212	0.0471	0.0250525	0.221	0.224258	0.004544	211719	0.00882847	8.59e-95	0.0023	450243	0.000763838	344.174	FALSE	weight
rs73052033	-0.0151	-0.0265222	0.1851	0.178474	0.005798	211719	0.00961299	4.79e-10	0.0024	450243	6.88e-05	30.972	FALSE	weight
rs9388490	0.0462	-0.0196233	0.4394	0.448294	0.007917	211719	0.00738943	1.33e-130	0.0019	450243	0.00105154	473.946	FALSE	weight
rs7952436	-0.0453	-0.0405168	0.0823	0.076446	0.008659	197275	0.0154336	1.62e-39	0.0034	450243	0.000309975	139.607	FALSE	weight
rs6874142	0.0288	0.0387523	0.1138	0.10686	0.009856	174539	0.0150154	5.15e-20	0.0031	450243	0.000167297	75.3367	FALSE	weight
rs111365325	-0.0271	-0.02231	0.2312	0.2293	0.01124	211719	0.00880029	1.12e-33	0.0022	450243	0.000261078	117.579	FALSE	weight
rs12347137	-0.046	-0.0220785	0.2023	0.207774	0.0154	211719	0.00911267	9.8e-85	0.0024	450243	0.000682938	307.697	FALSE	weight
rs3184504	0.0183	0.0171818	0.517	0.513933	0.018871	211719	0.0073174	2.71e-22	0.0019	450243	0.000167251	75.316	FALSE	weight
rs78378222	0.138	0.0689429	0.0123	0.01549	0.026754	211506	0.0311242	4.51e-56	0.0087	450243	0.00046272	208.432	FALSE	weight
rs76895963	0.1639	0.0642591	0.0207	0.01888	0.03513	211506	0.0305	8.22e-112	0.0073	450243	0.00108912	490.899	FALSE	weight
rs72771070	0.015	0.0172366	0.283	0.286739	0.035569	211719	0.00820079	1.3e-12	0.0021	450243	9.13e-05	41.1152	FALSE	weight
rs599004	-0.0157	-0.0168766	0.2807	0.273751	0.041328	211719	0.00827194	6.53e-14	0.0021	450243	9.95e-05	44.8198	FALSE	weight
rs45528934	0.0262	-0.0207467	0.1623	0.153213	0.045046	211719	0.0103515	1.97e-24	0.0026	450243	0.000186655	84.0554	FALSE	weight
rs36000545	-0.022	-0.0159009	0.3957	0.386657	0.051394	197275	0.00816195	2.56e-29	0.002	450243	0.00023147	104.241	FALSE	weight
rs7129320	-0.0389	-0.0195774	0.1661	0.15728	0.053462	211719	0.0101376	7.29e-53	0.0025	450243	0.000419192	188.816	FALSE	weight
rs4735761	0.0331	0.0155371	0.2857	0.284613	0.055968	211719	0.00812913	3.66e-56	0.0021	450243	0.000447174	201.426	FALSE	weight
rs4752689	0.0205	0.0145595	0.5839	0.597134	0.060622	199333	0.00775992	1.36e-26	0.0019	450243	0.000204209	91.9618	FALSE	weight
rs6821305	0.0204	0.0153533	0.399	0.404177	0.062084	180775	0.00822924	3.15e-26	0.0019	450243	0.00019959	89.8813	FALSE	weight
rs28678024	-0.0119	-0.0152688	0.2854	0.282426	0.063479	211719	0.00822753	1.9e-08	0.0021	450243	5.78e-05	26.0082	FALSE	weight
rs12188208	-0.0195	-0.0162581	0.2349	0.228154	0.063778	211719	0.00877049	1.4e-18	0.0022	450243	0.000136679	61.5467	FALSE	weight
rs7689420	0.0466	0.0182485	0.8312	0.835648	0.064277	211719	0.0098627	1.5e-76	0.0025	450243	0.000609368	274.53	FALSE	weight
rs34776209	-0.0317	0.0153053	0.2475	0.239032	0.076076	211719	0.00862793	1.78e-47	0.0022	450243	0.000374309	168.592	FALSE	weight
rs704660	0.0153	0.0130673	0.4095	0.403729	0.078682	211719	0.00743139	2.28e-15	0.0019	450243	0.00011321	50.9778	FALSE	weight
rs12051245	0.0299	-0.0153506	0.2318	0.239139	0.081019	211719	0.00879788	2.56e-40	0.0022	450243	0.000318391	143.398	FALSE	weight
rs798548	-0.0359	-0.0135675	0.3006	0.295526	0.091095	211719	0.0080298	2.86e-68	0.0021	450243	0.000541918	244.126	FALSE	weight
rs2885697	-0.0323	-0.0128776	0.665	0.666629	0.09634	211719	0.00774421	9.21e-60	0.002	450243	0.000464838	209.386	FALSE	weight
rs2142331	-0.0165	-0.0123378	0.6023	0.60143	0.101328	211719	0.00753017	1.38e-17	0.0019	450243	0.000130427	58.7311	FALSE	weight
rs1478575	0.0312	0.0123771	0.6843	0.685694	0.11658	211719	0.00788705	5.2e-54	0.002	450243	0.000420591	189.447	FALSE	weight
rs11014285	0.0342	0.0150177	0.1654	0.157126	0.139544	211719	0.0101643	2.89e-40	0.0026	450243	0.000322921	145.439	FALSE	weight
rs7735891	0.0259	-0.0108608	0.4629	0.449261	0.140039	211719	0.00736001	1.14e-42	0.0019	450243	0.000333558	150.232	FALSE	weight
rs6902109	-0.0167	-0.0107856	0.5401	0.549126	0.146669	211719	0.0074312	1.03e-18	0.0019	450243	0.000138548	62.3887	FALSE	weight
rs12541381	-0.0319	-0.0126355	0.2575	0.252001	0.153611	199333	0.00885525	2.81e-49	0.0022	450243	0.000389121	175.267	FALSE	weight
rs6762851	-0.0218	-0.0102038	0.3573	0.352483	0.183569	211719	0.00767289	1.5e-28	0.002	450243	0.000218265	98.2934	FALSE	weight
rs244711	0.0279	0.0124689	0.686	0.688816	0.185191	186925	0.00941095	1.54e-37	0.0022	450243	0.000335345	151.037	FALSE	weight
rs80295797	-0.0198	-0.0102493	0.3265	0.319458	0.195285	211719	0.00791393	3.83e-23	0.002	450243	0.000172417	77.6428	FALSE	weight
rs4870941	-0.0297	0.0109083	0.238	0.235622	0.208989	211719	0.00868252	1.09e-39	0.0023	450243	0.000319945	144.098	FALSE	weight
rs62515437	0.0369	0.0110191	0.2253	0.232319	0.210373	211719	0.00879737	8.79e-60	0.0023	450243	0.000475311	214.106	FALSE	weight
rs2764264	0.0203	0.00975328	0.6954	0.688529	0.219353	211719	0.00794079	5.07e-23	0.0021	450243	0.000174577	78.6154	FALSE	weight
rs6470771	-0.0268	-0.0115767	0.1694	0.162151	0.244632	211719	0.00995003	1.54e-26	0.0025	450243	0.000202118	91.0202	FALSE	weight
rs2181834	0.0254	0.00868617	0.5503	0.554262	0.258549	199333	0.00768805	7.69e-41	0.0019	450243	0.000319315	143.815	FALSE	weight
rs34879158	-0.0363	0.00932636	0.263	0.251222	0.27011	211719	0.00845691	1.55e-63	0.0022	450243	0.000510818	230.109	FALSE	weight
rs2240735	0.0189	0.00929269	0.748	0.750265	0.273414	211719	0.00848466	3.99e-18	0.0022	450243	0.000134665	60.64	FALSE	weight
rs2270894	-0.0332	-0.0121252	0.2034	0.209685	0.274157	174539	0.011088	1.25e-42	0.0024	450243	0.000357188	160.878	FALSE	weight
rs10962212	0.0143	-0.00781244	0.4184	0.411558	0.293134	211719	0.00743142	7.47e-14	0.0019	450243	9.95e-05	44.8132	FALSE	weight
rs4244809	-0.0262	-0.00930011	0.2082	0.206867	0.308779	211719	0.00913758	5.55e-29	0.0023	450243	0.000226323	101.923	FALSE	weight
rs4655345	-0.0246	0.00758268	0.3974	0.389635	0.316741	211719	0.00757376	5.81e-38	0.0019	450243	0.000289839	130.535	FALSE	weight
rs2194411	0.0443	0.0103453	0.1283	0.127235	0.357593	211719	0.0112454	2.43e-54	0.0029	450243	0.000438966	197.727	FALSE	weight
rs62621812	0.0743	0.0215863	0.0204	0.027919	0.365592	211719	0.0238586	3.16e-27	0.0069	450243	0.000220641	99.3636	FALSE	weight
rs310796	0.0142	0.0070203	0.6811	0.685733	0.373431	211719	0.0078874	2.53e-12	0.002	450243	8.76e-05	39.4417	FALSE	weight
rs11959466	0.038	0.0166968	0.0564	0.056647	0.374217	186925	0.01879	2.24e-19	0.0042	450243	0.000153697	69.2111	FALSE	weight
rs12074850	0.0393	0.0114129	0.0898	0.088065	0.379878	211719	0.0129969	2.72e-33	0.0033	450243	0.000252481	113.706	FALSE	weight
rs10807137	-0.0455	-0.00842741	0.825	0.825787	0.383254	211719	0.00966539	5.68e-75	0.0025	450243	0.000597785	269.308	FALSE	Weight
rs2174008	-0.0192	-0.00644573	0.4975	0.497762	0.401856	199333	0.00768895	5.89e-24	0.0019	450243	0.000184315	83.0016	FALSE	weight
rs6142059	0.0116	-0.00613017	0.4926	0.498987	0.404891	211719	0.00735988	1.19e-09	0.0019	450243	6.73e-05	30.2876	FALSE	weight
rs7768973	-0.024	0.00620869	0.411	0.410139	0.405168	211719	0.00745854	5.44e-36	0.0019	450243	0.000278875	125.596	FALSE	weight
rs1472852	-0.0638	0.00801281	0.1582	0.150974	0.43885	211719	0.0103506	8.22e-135	0.0026	450243	0.00108414	488.656	FALSE	weight
rs41271299	0.0616	-0.0144651	0.0513	0.045474	0.439372	211719	0.0187068	3.19e-47	0.0043	450243	0.00036935	166.358	FALSE	weight
rs11217863	-0.0268	0.00840756	0.1162	0.119749	0.457559	211719	0.0113176	1.06e-19	0.003	450243	0.000147523	66.4307	FALSE	weight
rs10203386	-0.0238	-0.00512008	0.4519	0.439144	0.488309	211719	0.00738828	1.75e-36	0.0019	450243	0.000280599	126.373	FALSE	weight
rs951366	0.0205	-0.00519449	0.3932	0.389564	0.488691	211719	0.00750223	9.15e-27	0.0019	450243	0.000200538	90.3086	FALSE	weight
rs55852614	-0.0393	-0.00554957	0.2474	0.241093	0.517958	211719	0.00858408	3.29e-73	0.0022	450243	0.000575147	259.104	FALSE	weight
rs2871960	0.0469	0.00464879	0.4448	0.438241	0.527682	211719	0.00736094	2.17e-135	0.0019	450243	0.0010864	489.674	FALSE	weight
rs6570509	-0.0244	0.00503331	0.2868	0.292236	0.532193	211719	0.00805766	1.27e-31	0.0021	450243	0.000243557	109.686	FALSE	weight
rs13103161	-0.0284	-0.00372493	0.3891	0.385457	0.62087	211719	0.00753092	2.38e-48	0.0019	450243	0.000383441	172.707	FALSE	weight
rs543650	0.025	-0.00350784	0.5987	0.602291	0.640136	211719	0.00750326	1.49e-37	0.002	450243	0.000300323	135.258	FALSE	weight
rs2812208	0.1156	-0.0106414	0.021	0.024065	0.664779	211506	0.0245576	5.51e-68	0.0066	450243	0.000549475	247.532	FALSE	weight
rs10483727	-0.0368	-0.00314704	0.6109	0.613781	0.676042	211719	0.00753115	6.73e-80	0.0019	450243	0.000643809	290.056	FALSE	weight
rs42039	0.0481	0.00332048	0.2444	0.247497	0.696503	211719	0.00851306	3.53e-106	0.0022	450243	0.000854502	385.061	FALSE	weight
rs1260326	0.0323	0.00289218	0.6045	0.602881	0.698263	211719	0.00746048	6.16e-64	0.0019	450243	0.000498859	224.719	FALSE	weight
rs3818416	0.0279	0.00307974	0.7645	0.769377	0.722849	211719	0.00868379	2.01e-35	0.0022	450243	0.000280289	126.233	FALSE	weight
rs72801843	0.0313	-0.00284504	0.3015	0.303629	0.723121	211719	0.00803025	8.83e-52	0.0021	450243	0.000412641	185.865	FALSE	weight
rs4073154	0.0274	0.00218739	0.7784	0.783145	0.806711	211719	0.00894012	1.92e-33	0.0023	450243	0.000259002	116.644	FALSE	weight
rs1319012	-0.052	0.00342014	0.9259	0.920806	0.811064	211719	0.014307	3.3e-45	0.0037	450243	0.000371038	167.119	FALSE	weight
rs1797070	0.0219	0.00154381	0.2684	0.270642	0.851942	211719	0.00827153	4.93e-25	0.0021	450243	0.000188354	84.8206	FALSE	weight
rs4282339	-0.0311	0.00129916	0.2075	0.201883	0.886227	211719	0.00907993	6.16e-41	0.0023	450243	0.000318103	143.269	FALSE	weight
rs2035901	0.024	0.00101251	0.4679	0.48615	0.891552	211719	0.00742634	9.43e-37	0.0019	450243	0.000286813	129.172	FALSE	weight
rs12099669	0.0331	0.00104745	0.6962	0.681045	0.894314	211719	0.00788461	1.39e-58	0.002	450243	0.000463455	208.763	FALSE	weight
rs2005172	0.048	-0.000366933	0.6397	0.646758	0.962181	211719	0.00773845	2.35e-128	0.002	450243	0.00106207	478.696	FALSE	weight
rs72894003	-0.0423	0.000691761	0.0647	0.056264	0.96804	211719	0.0172653	1.9e-28	0.0038	450243	0.000216554	97.5225	FALSE	weight
rs9391254	0.0166	-0.000252032	0.3205	0.322028	0.975473	193161	0.00819752	2.1e-16	0.002	450243	0.000120023	54.0457	FALSE	weight
rs4985445	-0.0175	0.0381371	0.4565	0.448719	2.49e-07	211719	0.00739312	3.3e-20	0.0019	450243	0.000151966	68.4317	TRUE
rs6977416	0.0457	-0.0387024	0.3338	0.343217	5.1e-07	211719	0.00770578	1.43e-113	0.002	450243	0.000928867	418.603	TRUE
rs33973388	0.0249	-0.0357246	0.4353	0.424586	4.21e-06	199333	0.00776497	1.45e-38	0.0019	450243	0.000304814	137.282	TRUE
rs6505216	-0.0498	-0.0557157	0.233	0.237875	8.5e-06	129009	0.0125142	1.83e-101	0.0023	450243	0.000886421	399.457	TRUE
rs77447813	0.0224	0.0534289	0.087	0.090935	3.14e-05	211719	0.012834	3.21e-11	0.0034	450243	7.97e-05	35.8918	TRUE
rs9905385	-0.0339	-0.0302304	0.6707	0.672171	0.000111	211719	0.00782119	1.94e-63	0.002	450243	0.000507633	228.673	TRUE
rs876122	0.0162	0.0451564	0.8788	0.873421	0.000117	199333	0.0117218	2.19e-08	0.0029	450243	5.59e-05	25.1722	TRUE
rs7522400	0.0129	0.032391	0.7683	0.765822	0.000184	211719	0.00866062	5.62e-09	0.0022	450243	5.92e-05	26.677	TRUE
rs2089111	-0.0172	-0.0311905	0.267	0.265271	0.000239	211719	0.00849005	1.73e-15	0.0022	450243	0.000115798	52.1432	TRUE
rs10203320	0.0138	0.0288131	0.3289	0.331426	0.000296	211719	0.00796212	7.86e-12	0.002	450243	8.41e-05	37.8548	TRUE
rs11042717	-0.029	0.0266335	0.4896	0.476506	0.000298	211719	0.00736337	4.04e-53	0.0019	450243	0.000420318	189.324	TRUE
rs2521349	0.0155	0.0262602	0.3847	0.394517	0.000468	211719	0.00750626	2.01e-15	0.0019	450243	0.000113737	51.215	TRUE
rs4752829	0.0262	0.0296937	0.2861	0.287068	0.000523	211719	0.0085605	5.9e-36	0.0021	450243	0.000280406	126.286	TRUE
rs9590328	0.0153	0.0361724	0.1417	0.143561	0.00054	211719	0.0104542	2.02e-08	0.0027	450243	5.69e-05	25.6384	TRUE
rs9266244	-0.0427	-0.0375835	0.7077	0.712941	0.000732	147567	0.0111283	1.21e-94	0.0021	450243	0.000754334	339.889	TRUE
rs10748128	0.0255	0.0258636	0.3446	0.347906	0.000754	211719	0.0076766	6.77e-38	0.002	450243	0.000293719	132.283	TRUE
rs1330826	0.0162	-0.0293804	0.2268	0.223493	0.00093	211719	0.00887387	1.04e-12	0.0023	450243	9.2e-05	41.4457	TRUE
rs61944841	0.0253	0.0320228	0.4138	0.413191	0.001186	147567	0.00987678	3.54e-37	0.002	450243	0.000310533	139.858	TRUE
rs7598430	-0.016	-0.023021	0.5046	0.497261	0.001769	211719	0.00736317	1.37e-17	0.0019	450243	0.000127989	57.6333	TRUE
rs2676298	-0.0269	-0.0324994	0.853	0.845858	0.002072	211719	0.0105527	2.39e-23	0.0027	450243	0.000181468	81.7193	TRUE
rs4976262	-0.0245	0.0239751	0.3156	0.331394	0.002245	211719	0.00784591	4.37e-33	0.002	450243	0.000259304	116.78	TRUE
rs11221657	0.0179	0.0320739	0.1352	0.146471	0.002273	211719	0.010509	1.21e-10	0.0028	450243	7.49e-05	33.737	TRUE
rs12461874	-0.0181	0.0243296	0.2784	0.279851	0.00292	211719	0.00817517	1.26e-17	0.0021	450243	0.000131629	59.2728	TRUE
rs2923411	0.0127	0.0220391	0.5946	0.595951	0.00314	211719	0.00746154	4.77e-11	0.0019	450243	7.78e-05	35.0126	TRUE
rs5763821	0.0191	0.0288142	0.3907	0.385106	0.003196	155981	0.00977338	1.06e-21	0.002	450243	0.000173689	78.2153	TRUE
rs57513571	-0.0191	-0.0272222	0.2004	0.203826	0.003274	211719	0.00925683	7.02e-16	0.0024	450243	0.000116914	52.6457	TRUE
rs9636364	0.011	0.0216392	0.5429	0.542255	0.003292	211719	0.0073626	5.09e-09	0.0019	450243	6.01e-05	27.0407	TRUE
rs2871865	-0.0493	0.0345801	0.1159	0.109293	0.003639	211719	0.0118919	3.4e-62	0.003	450243	0.000498091	224.373	TRUE
rs8112948	-0.0297	-0.0335402	0.2856	0.291666	0.004155	129009	0.0117022	4.24e-42	0.0022	450243	0.00035995	162.123	TRUE
rs1556659	0.0163	0.0225567	0.3818	0.379686	0.00483	199333	0.00800405	7.19e-17	0.002	450243	0.000125421	56.4767	TRUE
rs2140619	0.0113	-0.0209569	0.4128	0.421939	0.004973	211719	0.0074612	5.18e-09	0.0019	450243	6.19e-05	27.8731	TRUE
rs112153300	0.0261	-0.0363217	0.089	0.087061	0.005618	211719	0.0131159	7.05e-15	0.0034	450243	0.000110464	49.7408	TRUE
rs8019890	0.025	-0.0214923	0.5313	0.5347	0.005625	199333	0.00776211	1.96e-38	0.0019	450243	0.000311275	140.193	TRUE
rs111622870	-0.0282	-0.0492948	0.0482	0.045632	0.006135	211719	0.0179877	1.86e-10	0.0044	450243	7.3e-05	32.8547	TRUE
rs3116194	-0.0295	-0.0338247	0.0978	0.094958	0.007136	211719	0.0125722	8.29e-21	0.0032	450243	0.000153573	69.1556	TRUE
rs2748501	-0.0195	-0.0197548	0.4395	0.446158	0.00729	211719	0.00736215	1.31e-24	0.0019	450243	0.000187341	84.3646	TRUE
rs7418410	0.0155	-0.0198528	0.4089	0.403258	0.007792	211719	0.00746078	5.64e-16	0.0019	450243	0.000116137	52.2958	TRUE
rs72721979	-0.0229	0.0283069	0.143	0.139555	0.008289	211719	0.010722	2.2e-17	0.0027	450243	0.000128534	57.8787	TRUE
rs395980	-0.0184	-0.021369	0.2635	0.26851	0.009798	211719	0.00827335	1.02e-17	0.0021	450243	0.000131407	59.1727	TRUE
rs79441499	-0.0138	-0.0269859	0.4055	0.417159	0.010599	116338	0.0105593	9.67e-13	0.0019	450243	9.18e-05	41.3443	TRUE
rs6860245	0.0589	0.021508	0.248	0.237754	0.012688	211719	0.00862942	9.66e-160	0.0022	450243	0.00129399	583.361	TRUE
rs10068640	0.0112	0.0186333	0.3651	0.367522	0.014258	211719	0.00760327	1.28e-08	0.002	450243	5.82e-05	26.1851	TRUE
rs28529426	-0.0168	-0.0248389	0.1711	0.169419	0.01456	211719	0.0101668	5.82e-11	0.0026	450243	8.01e-05	36.0479	TRUE
rs10128333	-0.0146	-0.0240724	0.1676	0.166645	0.014566	211719	0.00985366	9.51e-09	0.0025	450243	5.95e-05	26.7801	TRUE
rs8054549	-0.0251	-0.0179318	0.4486	0.438358	0.015844	211719	0.00743291	3.37e-39	0.0019	450243	0.000311676	140.373	TRUE
rs8136517	0.0267	0.0388105	0.0652	0.062353	0.016433	198698	0.0161767	6.58e-12	0.0039	450243	8.69e-05	39.1293	TRUE
rs839255	-0.0126	-0.0188895	0.6847	0.681868	0.016642	211719	0.00788861	8.38e-10	0.0021	450243	6.85e-05	30.8653	TRUE
rs700677	0.0173	0.0192996	0.3505	0.359323	0.016834	199333	0.00807407	1.13e-18	0.002	450243	0.000136267	61.3612	TRUE
rs990315	-0.0115	-0.017999	0.6229	0.618893	0.016862	211719	0.00753192	5.07e-09	0.002	450243	6.21e-05	27.9752	TRUE
rs117335233	-0.0236	-0.0415804	0.053	0.048826	0.017502	211719	0.0175003	2.56e-08	0.0042	450243	5.59e-05	25.1738	TRUE
rs7816345	0.0255	0.0222487	0.1682	0.185227	0.019493	211719	0.00952439	6.22e-24	0.0025	450243	0.000181951	81.9369	TRUE
rs9828525	0.0121	0.0173064	0.4113	0.412667	0.019888	211719	0.00743256	2.51e-10	0.0019	450243	7.09e-05	31.9249	TRUE
rs28379706	0.0114	0.0176193	0.3931	0.399074	0.020028	211719	0.00757552	4.49e-09	0.002	450243	6.2e-05	27.9211	TRUE
rs496783	-0.0124	-0.0180462	0.4648	0.44933	0.020512	199333	0.00778911	8.13e-11	0.0019	450243	7.65e-05	34.4456	TRUE
rs291979	0.0242	0.0212242	0.2289	0.223573	0.021437	199333	0.0092271	6.76e-27	0.0023	450243	0.000206737	93.1005	TRUE
rs165849	0.0157	0.0257584	0.6975	0.695157	0.022161	116338	0.01126	4.57e-14	0.0021	450243	0.000104016	46.837	TRUE
rs61528919	0.014	0.0276025	0.3609	0.36041	0.023247	129009	0.0121632	3.33e-12	0.002	450243	9.04e-05	40.7123	TRUE
rs7301341	-0.0255	0.0184644	0.3268	0.332695	0.023394	199333	0.00814509	9.27e-37	0.002	450243	0.000286112	128.856	TRUE
rs10824307	-0.0194	-0.0174392	0.6471	0.649407	0.024355	211719	0.00774564	1.79e-22	0.002	450243	0.000171892	77.4063	TRUE
rs11233117	-0.0176	-0.0165729	0.4535	0.452384	0.024364	211719	0.00736135	1.74e-20	0.0019	450243	0.00015354	69.1408	FALSE
rs62501195	-0.0198	-0.022368	0.1712	0.171713	0.025643	211719	0.0100234	8.11e-15	0.0025	450243	0.000111254	50.0965	TRUE
rs35963161	-0.0157	0.0197173	0.4757	0.477923	0.025708	174539	0.00883949	7.46e-16	0.0019	450243	0.000122954	55.3657	TRUE
rs12340775	-0.0287	0.037995	0.0552	0.056374	0.025799	211719	0.017044	1.73e-11	0.0043	450243	8.59e-05	38.6861	TRUE
rs10471339	-0.011	0.0166834	0.3823	0.3781	0.027633	211719	0.0075749	1.45e-08	0.0019	450243	5.71e-05	25.7316	TRUE
rs861674	0.0128	0.0161761	0.4578	0.460533	0.027986	211719	0.00736121	1.36e-11	0.0019	450243	8.13e-05	36.624	FALSE
rs12909863	0.0189	-0.0186447	0.2512	0.245619	0.02853	211719	0.00851389	6.05e-18	0.0022	450243	0.000134381	60.5121	TRUE
rs301807	-0.0144	-0.0161755	0.5815	0.577	0.029531	211719	0.00743247	2.53e-14	0.0019	450243	0.000100925	45.4453	TRUE
rs10822117	-0.0176	0.0185072	0.237	0.235129	0.033962	211719	0.00872766	4.24e-15	0.0022	450243	0.000112028	50.4454	TRUE
rs10112506	-0.012	-0.0159295	0.3898	0.378012	0.035469	211719	0.00757476	5.76e-10	0.0019	450243	6.85e-05	30.8448	TRUE
rs6054390	-0.0188	-0.0160897	0.628	0.638758	0.036021	211719	0.00767388	1.45e-21	0.002	450243	0.000165138	74.3644	TRUE
rs2925155	-0.015	-0.017831	0.2612	0.255219	0.038007	206953	0.00859418	5.47e-12	0.0022	450243	8.68e-05	39.1017	TRUE
rs2569888	0.0133	-0.0180184	0.2449	0.248129	0.039583	211719	0.00875496	2.29e-09	0.0022	450243	6.54e-05	29.4578	TRUE
rs12563442	0.0122	-0.0170125	0.2669	0.272529	0.039725	211719	0.00827214	9.93e-09	0.0021	450243	5.82e-05	26.226	TRUE
rs1190540	0.0125	0.0166346	0.6983	0.705584	0.040042	211719	0.00810133	1.62e-09	0.0021	450243	6.58e-05	29.6443	TRUE
rs57791149	-0.0173	0.0161568	0.4024	0.401826	0.040529	193161	0.00788785	3.26e-19	0.0019	450243	0.000143943	64.8184	TRUE
rs867529	0.0184	0.016688	0.2796	0.279971	0.041163	211719	0.00817283	1e-18	0.0021	450243	0.000136388	61.4159	TRUE
rs8017006	0.0122	0.0226946	0.3275	0.31116	0.045293	116338	0.0113364	2.22e-09	0.002	450243	6.56e-05	29.5207	TRUE
rs13430869	0.0272	0.0164509	0.7427	0.72607	0.04556	211719	0.00822774	6.37e-37	0.0021	450243	0.000282762	127.347	TRUE
rs650508	-0.013	-0.0163916	0.3008	0.295506	0.045621	211719	0.00820038	1.86e-10	0.002	450243	7.11e-05	32.009	TRUE
rs1063582	-0.0185	-0.0174135	0.7649	0.772114	0.046009	211719	0.00872721	1.12e-16	0.0022	450243	0.000123092	55.428	TRUE
rs6739278	-0.021	0.0181721	0.8079	0.797809	0.046114	211719	0.00911181	1.27e-18	0.0024	450243	0.000136884	61.6394	TRUE
rs9344126	-0.0185	0.0146366	0.5137	0.514313	0.04676	211719	0.00736074	2.21e-22	0.0019	450243	0.000170997	77.0028	TRUE
rs9898189	-0.0163	-0.0154963	0.6446	0.641777	0.047407	211719	0.00781597	1.88e-15	0.0021	450243	0.000121734	54.8164	TRUE
rs6931421	-0.0279	0.0156356	0.3224	0.31908	0.047442	211719	0.00788747	2.31e-43	0.002	450243	0.0003401	153.179	TRUE
rs10922475	0.0159	0.0145516	0.5395	0.548003	0.048049	211719	0.00736069	2.17e-17	0.0019	450243	0.000125616	56.5646	TRUE
rs1340022	0.0118	0.0145422	0.4868	0.479674	0.048187	211719	0.00736049	4.47e-10	0.0019	450243	6.96e-05	31.3261	TRUE
rs10845408	0.0255	0.0150886	0.3538	0.35229	0.049261	211719	0.0076735	3.25e-38	0.002	450243	0.000297328	133.909	TRUE
rs56112295	0.0154	-0.0231489	0.2257	0.219181	0.049368	161518	0.0117782	1.12e-10	0.0024	450243	8.29e-05	37.3244	TRUE
rs7448554	-0.0132	-0.0208356	0.4999	0.496954	0.050883	129009	0.0106714	1.77e-11	0.002	450243	8.71e-05	39.2284	TRUE
rs8020095	-0.0145	-0.0201507	0.15	0.153151	0.051575	211719	0.0103514	4.53e-08	0.0027	450243	5.36e-05	24.1404	TRUE
rs143554698	-0.0257	-0.0268883	0.1409	0.136338	0.052468	147567	0.0138651	3.39e-21	0.0027	450243	0.000159901	72.0055	TRUE
rs10749157	0.0113	0.015466	0.3584	0.363836	0.055398	199333	0.00807311	1.24e-08	0.002	450243	5.87e-05	26.4417	TRUE
rs115912456	0.0577	-0.0349375	0.0412	0.041665	0.057868	211719	0.0184202	3.69e-34	0.0047	450243	0.000263031	118.458	TRUE
rs72809820	-0.0111	0.0148206	0.324	0.33321	0.057934	211719	0.00781598	3.13e-08	0.002	450243	5.4e-05	24.3017	TRUE
rs117068593	0.0403	-0.018876	0.1895	0.185842	0.058242	193161	0.0099669	8.83e-62	0.0024	450243	0.000498887	224.732	TRUE
rs7095472	0.0267	0.0139661	0.5335	0.536591	0.058702	211719	0.00738782	7.66e-45	0.0019	450243	0.000354845	159.822	TRUE
rs116052377	0.0225	0.0257077	0.0809	0.077461	0.06214	211719	0.0137821	7.89e-11	0.0035	450243	7.53e-05	33.8988	TRUE
rs3792819	0.021	0.0243798	0.0854	0.088845	0.062655	211719	0.0130959	4.42e-10	0.0034	450243	6.89e-05	31.0193	TRUE
rs60804050	-0.0217	0.0155327	0.2559	0.248974	0.065766	211719	0.00844164	5.01e-24	0.0021	450243	0.000179329	80.7558	TRUE
rs1823217	-0.0181	-0.0141898	0.6449	0.647149	0.066925	211719	0.0077448	4.06e-20	0.002	450243	0.000150048	67.5679	TRUE
rs17197114	0.0177	0.0184542	0.1772	0.169249	0.068247	211719	0.0101209	1.54e-12	0.0025	450243	9.14e-05	41.1357	TRUE
rs78457529	-0.0904	-0.0592013	0.0117	0.01481	0.071863	211506	0.0328899	1.22e-24	0.0088	450243	0.000188991	85.1077	TRUE
rs822530	0.0255	-0.0164716	0.7953	0.794813	0.07284	211719	0.00918235	2.36e-27	0.0024	450243	0.000211719	95.3446	TRUE
rs8018486	-0.0138	0.0163967	0.1914	0.198336	0.075021	211719	0.00920989	1.18e-08	0.0024	450243	5.89e-05	26.5421	TRUE
rs10019221	-0.0124	-0.013596	0.5974	0.602323	0.084199	199333	0.00787341	1.22e-10	0.0019	450243	7.4e-05	33.3035	TRUE
rs34338597	-0.0112	-0.0128718	0.3832	0.386778	0.086226	211719	0.00750258	7.88e-09	0.0019	450243	5.93e-05	26.6997	TRUE
rs545104	0.0127	0.0168522	0.6164	0.632355	0.088072	147567	0.00988018	8.08e-11	0.002	450243	7.63e-05	34.3445	TRUE
rs74494415	-0.0417	-0.0316806	0.0398	0.04169	0.088154	211719	0.0185786	1.82e-17	0.0049	450243	0.000132907	59.848	TRUE
rs80280630	-0.0168	0.0201016	0.1115	0.10849	0.088921	211719	0.0118167	2.28e-08	0.003	450243	5.59e-05	25.1797	TRUE
rs4504126	0.046	-0.0398772	0.0275	0.025816	0.089793	211719	0.0235057	1.62e-15	0.0058	450243	0.00011318	50.9638	TRUE
rs12334478	-0.0161	0.0123884	0.4964	0.490858	0.092348	211719	0.0073603	2.27e-17	0.0019	450243	0.000129598	58.358	FALSE
rs7902	0.0149	-0.012388	0.4469	0.442742	0.092351	211719	0.00736009	5.22e-15	0.0019	450243	0.000109753	49.4207	TRUE
rs8904	-0.0157	0.0127533	0.363	0.371591	0.093394	211719	0.0076014	1.52e-15	0.002	450243	0.000113992	51.3298	TRUE
rs4852257	-0.0231	-0.0125746	0.5763	0.572067	0.093746	211719	0.00750293	6.21e-34	0.0019	450243	0.000260592	117.36	TRUE
rs13170063	-0.0152	0.0179116	0.5921	0.600259	0.09387	116338	0.0106914	4.11e-15	0.0019	450243	0.0001116	50.2527	TRUE
rs73006226	-0.0182	-0.0188088	0.1267	0.126265	0.094428	211719	0.011246	2.23e-10	0.0029	450243	7.33e-05	33.0058	TRUE
rs2236096	0.018	0.0205803	0.2327	0.224385	0.09712	129009	0.0124054	1.29e-15	0.0023	450243	0.000115701	52.0993	TRUE
rs336630	-0.0106	-0.0131025	0.43	0.420956	0.097284	199333	0.00790178	2.9e-08	0.0019	450243	5.51e-05	24.8001	TRUE
rs1056747	-0.0155	-0.0122793	0.4117	0.414717	0.098462	211719	0.00743139	8.05e-16	0.0019	450243	0.000116379	52.4045	TRUE
rs12536902	0.0479	-0.0544235	0.0143	0.01431	0.098623	211506	0.0329526	3.66e-09	0.0081	450243	6.47e-05	29.1243	TRUE
rs7228151	-0.0185	0.0147442	0.206	0.213584	0.100167	211719	0.00896823	3.19e-15	0.0023	450243	0.00011196	50.4144	TRUE
rs62370472	-0.0253	0.0146001	0.209	0.2189	0.102473	211719	0.00894074	1.45e-27	0.0023	450243	0.000211638	95.3083	TRUE
rs2347603	-0.0181	0.0135853	0.7418	0.743103	0.104573	211719	0.00837009	5.65e-17	0.0022	450243	0.000125496	56.5106	TRUE
rs4383083	0.0111	-0.013223	0.6466	0.652671	0.106266	199333	0.00818659	2.91e-08	0.002	450243	5.63e-05	25.3541	TRUE
rs36226649	0.0485	0.0236894	0.0667	0.064384	0.114005	211719	0.0149891	3.05e-37	0.0038	450243	0.00029286	131.896	TRUE
rs35288270	-0.0328	0.0214545	0.1344	0.138465	0.119598	147567	0.0137841	3.43e-32	0.0028	450243	0.000250319	112.732	TRUE
rs17478946	-0.0192	-0.0125361	0.3004	0.294661	0.123018	211719	0.00812856	9.98e-21	0.0021	450243	0.000154947	69.7741	TRUE
rs35816944	-0.1088	-0.0782264	0.0066	0.005822	0.123962	206130	0.0508507	1.27e-20	0.0117	450243	0.000155223	69.8986	TRUE
rs10005035	-0.0175	-0.0126082	0.2823	0.276758	0.124132	211719	0.0081996	6.51e-17	0.0021	450243	0.000124097	55.8803	TRUE
rs2545339	0.0115	0.011684	0.6288	0.638874	0.127813	211719	0.00767279	3.48e-09	0.002	450243	6.17e-05	27.7983	TRUE
rs8084413	-0.0127	0.0117023	0.4693	0.469172	0.133621	199333	0.00780164	3.25e-11	0.0019	450243	8.03e-05	36.1757	TRUE
rs177591	-0.0191	-0.0158911	0.1489	0.147219	0.134552	211719	0.0106196	1.51e-12	0.0027	450243	9.25e-05	41.6349	TRUE
rs7328187	0.0116	0.0110033	0.4976	0.489326	0.134913	211719	0.00736005	1.19e-09	0.0019	450243	6.73e-05	30.2936	TRUE
rs2236406	0.0394	-0.0115154	0.3493	0.361213	0.137019	211719	0.00774416	1.26e-87	0.002	450243	0.00070567	317.946	TRUE
rs9838614	-0.0185	0.011067	0.3881	0.382487	0.14019	211719	0.00750263	1.21e-21	0.0019	450243	0.000162554	73.2004	TRUE
rs5742915	0.0248	-0.0108489	0.4605	0.448938	0.140476	211719	0.0073601	9.33e-39	0.0019	450243	0.000305601	137.636	TRUE
rs9517483	-0.0181	0.011599	0.699	0.695416	0.142754	211719	0.00791411	2.26e-18	0.0021	450243	0.000137858	62.0777	TRUE
rs2324154	0.015	0.0106689	0.5096	0.51531	0.14474	211719	0.00731565	1.92e-15	0.0019	450243	0.000112459	50.6391	TRUE
rs1341215	0.0229	0.0154047	0.1374	0.138442	0.145234	211719	0.010576	6.32e-17	0.0027	450243	0.000124307	55.9753	TRUE
rs117972846	0.0335	0.0336571	0.0285	0.029116	0.145467	211506	0.0231204	5.47e-09	0.0057	450243	6.21e-05	27.982	TRUE
rs3782232	-0.0339	-0.0213932	0.0712	0.067667	0.145766	211719	0.0147068	2.41e-20	0.0037	450243	0.000151996	68.4451	TRUE
rs6028716	-0.021	-0.0122619	0.2587	0.252571	0.148428	211719	0.0084851	4.58e-22	0.0022	450243	0.000169145	76.1689	TRUE
rs11009928	-0.0148	0.0173069	0.2547	0.249998	0.149727	129009	0.0120145	1.04e-11	0.0022	450243	8.32e-05	37.4451	TRUE
rs74379684	-0.0272	0.0203221	0.0751	0.071816	0.152189	211719	0.014193	4.39e-14	0.0036	450243	0.000102779	46.2799	TRUE
rs61729527	-0.0346	0.0236716	0.0519	0.053729	0.153101	211719	0.0165691	4.86e-16	0.0043	450243	0.000117816	53.0518	TRUE
rs4622329	0.0149	0.0110408	0.3496	0.3531	0.153934	211719	0.00774375	8.62e-14	0.002	450243	0.000100961	45.4615	TRUE
rs12344515	-0.0163	-0.0122315	0.2402	0.238342	0.154179	211719	0.00858396	2.28e-13	0.0022	450243	9.7e-05	43.6681	TRUE
rs11727162	-0.017	-0.0104393	0.4987	0.493561	0.156063	211719	0.00735972	2.15e-19	0.0019	450243	0.000144499	65.0688	TRUE
rs2296316	-0.0192	0.0105404	0.4643	0.456567	0.156065	211719	0.007431	1.59e-23	0.0019	450243	0.00018338	82.5805	TRUE
rs1405227	0.0129	-0.0109952	0.3167	0.31671	0.164753	211719	0.00791443	1.57e-10	0.002	450243	7.2e-05	32.4299	TRUE
rs7485647	-0.0261	-0.0139559	0.844	0.842097	0.164893	211719	0.0100489	1.04e-23	0.0026	450243	0.000179382	80.7795	TRUE
rs12831751	0.0172	0.0112824	0.2857	0.283626	0.165108	211719	0.00812798	1.57e-16	0.0021	450243	0.000120747	54.372	TRUE
rs350832	-0.0165	0.0123465	0.7709	0.773839	0.169324	211719	0.00898331	3.44e-13	0.0023	450243	9.62e-05	43.302	TRUE
rs10982888	-0.0328	0.0158733	0.1136	0.113739	0.171664	211719	0.0116129	3.97e-28	0.003	450243	0.000216664	97.5719	TRUE
rs2268718	0.0141	0.0111516	0.2704	0.276955	0.173812	211719	0.00819936	3.24e-11	0.0021	450243	7.84e-05	35.3215	TRUE
rs1291114	0.0173	0.016325	0.8903	0.890784	0.174761	211719	0.0120297	1.95e-08	0.0031	450243	5.85e-05	26.323	TRUE
rs4360494	-0.0198	-0.0100574	0.5541	0.555726	0.18006	211719	0.00750233	7.88e-26	0.0019	450243	0.000193725	87.2399	FALSE
rs10221831	0.03	-0.0264857	0.0321	0.037752	0.1809	211719	0.0197951	1.8e-08	0.0053	450243	5.59e-05	25.1813	TRUE
rs11633371	0.0216	0.00974338	0.4764	0.474465	0.181271	211719	0.0072883	7.49e-30	0.0019	450243	0.00023276	104.823	TRUE
rs73413540	-0.0124	-0.0120645	0.2248	0.2155	0.181977	211719	0.00903915	4.42e-08	0.0023	450243	5.36e-05	24.1297	TRUE
rs73384223	-0.0205	-0.0124739	0.1967	0.193726	0.182279	211719	0.00935234	1.27e-17	0.0024	450243	0.000132807	59.8029	TRUE
rs544136	0.0121	-0.0112979	0.7482	0.750319	0.183009	211719	0.00848482	2.5e-08	0.0022	450243	5.52e-05	24.8395	TRUE
rs1168768	0.0332	0.033837	0.975	0.976904	0.185233	211506	0.025541	3.61e-08	0.006	450243	5.37e-05	24.1946	TRUE
rs12773500	0.0171	0.0134344	0.1375	0.16342	0.185543	211719	0.0101477	5.05e-10	0.0028	450243	6.94e-05	31.2291	TRUE
rs12150907	-0.0219	-0.0124654	0.1977	0.192132	0.187943	211719	0.00946721	7.22e-20	0.0024	450243	0.000152146	68.513	TRUE
rs11720869	0.0141	-0.0101786	0.6686	0.6587	0.188703	211719	0.00774378	2.54e-12	0.002	450243	8.81e-05	39.6707	TRUE
rs17246129	0.0254	-0.0104342	0.3044	0.3097	0.189806	211719	0.00795807	1.27e-35	0.002	450243	0.000273213	123.045	TRUE
rs12724708	0.0243	-0.0117902	0.3574	0.361046	0.192712	174539	0.00905131	1.66e-35	0.002	450243	0.00027123	122.152	TRUE
rs75508358	0.0266	-0.0224174	0.0457	0.04799	0.194593	211719	0.0172826	4.29e-09	0.0045	450243	6.17e-05	27.7886	TRUE
rs1035583	0.0148	0.00976516	0.6177	0.609803	0.194687	211719	0.00752998	1.99e-14	0.0019	450243	0.000103451	46.5828	TRUE
rs13209685	0.0277	0.01278	0.1594	0.165339	0.195771	211719	0.00987867	7.49e-27	0.0026	450243	0.000205621	92.598	TRUE
rs7679276	-0.033	-0.0263108	0.9544	0.959339	0.195912	211719	0.0203442	5.93e-12	0.0048	450243	9.48e-05	42.6815	TRUE
rs332116	-0.0206	0.0135054	0.2804	0.289374	0.197451	147567	0.0104787	2.89e-22	0.0021	450243	0.000171251	77.1175	TRUE
rs4965298	-0.0119	-0.010408	0.7127	0.719897	0.204305	211719	0.00819925	1.81e-08	0.0021	450243	5.8e-05	26.1118	TRUE
rs117818446	0.0423	0.0344101	0.0202	0.019865	0.204798	211719	0.0271373	5.29e-10	0.0068	450243	7.08e-05	31.8915	TRUE
rs77364196	-0.033	0.0214787	0.053	0.052126	0.206353	211719	0.0169972	8.35e-15	0.0043	450243	0.000109316	49.2239	TRUE
rs4644481	-0.0112	0.00936501	0.4328	0.434671	0.207581	211719	0.0074311	3.54e-09	0.0019	450243	6.16e-05	27.7307	TRUE
rs9610447	0.0152	-0.0108092	0.7471	0.751194	0.207912	211719	0.00858332	5.29e-12	0.0022	450243	8.73e-05	39.3122	TRUE
rs2209098	0.024	0.00974735	0.3108	0.324562	0.212294	211719	0.00781487	1.73e-32	0.002	450243	0.000246762	111.13	TRUE
rs67716382	0.0226	0.0108826	0.2214	0.218061	0.219796	211719	0.00886874	1.65e-23	0.0023	450243	0.000176092	79.2977	TRUE
rs59950280	-0.0254	-0.0101584	0.3316	0.330139	0.220212	199333	0.00828607	7.32e-36	0.002	450243	0.000285988	128.801	TRUE
rs7570235	-0.0168	-0.0091619	0.5911	0.59662	0.223722	211719	0.00753018	2.08e-18	0.0019	450243	0.000136435	61.4371	TRUE
rs772222	0.0121	0.0100918	0.2651	0.265206	0.226386	211719	0.00834221	1.55e-08	0.0021	450243	5.7e-05	25.6867	TRUE
rs17278379	0.0226	0.0137694	0.124	0.119058	0.226624	211719	0.0113881	2.4e-15	0.0029	450243	0.000110962	49.965	TRUE
rs77809369	0.0237	0.0191554	0.0642	0.059881	0.227939	211719	0.0158875	9.83e-10	0.0039	450243	6.75e-05	30.3892	TRUE
rs7137546	0.0142	0.00894489	0.4249	0.424351	0.228691	211719	0.00743093	9.71e-14	0.0019	450243	9.85e-05	44.3736	FALSE
rs12533452	0.0237	0.0117754	0.1569	0.171623	0.229873	211719	0.00980722	1.31e-19	0.0026	450243	0.000148603	66.9173	TRUE
rs4287835	0.0147	-0.00877241	0.534	0.544633	0.230469	211719	0.00731551	9.94e-15	0.0019	450243	0.000107545	48.4266	TRUE
rs12351226	0.0218	-0.0120017	0.1712	0.162381	0.234409	211719	0.0100933	9.13e-18	0.0025	450243	0.000134864	60.7296	TRUE
rs62033029	-0.0141	0.0107965	0.2064	0.202674	0.235995	211719	0.00911054	1.73e-09	0.0023	450243	6.51e-05	29.326	TRUE
rs4682483	-0.0165	-0.0117862	0.1534	0.164565	0.236199	211719	0.00995	2.65e-10	0.0026	450243	7.07e-05	31.8403	TRUE
rs2754255	-0.0153	0.0105444	0.2245	0.219071	0.238229	211719	0.00894029	1.05e-11	0.0023	450243	8.15e-05	36.7021	TRUE
rs40270	0.0151	0.01012	0.7724	0.762216	0.239898	211719	0.00861102	1.9e-11	0.0022	450243	8.02e-05	36.0976	TRUE
rs9894577	-0.031	0.00916487	0.318	0.319623	0.242586	211719	0.00784296	1.4e-52	0.002	450243	0.000416836	187.755	TRUE
rs10829226	-0.0112	-0.00895699	0.6359	0.642762	0.243044	211719	0.00767252	1.33e-08	0.002	450243	5.81e-05	26.1545	TRUE
rs73125634	-0.0195	-0.0100392	0.2782	0.277628	0.24691	199333	0.00867029	5.11e-20	0.0021	450243	0.000152712	68.7677	TRUE
rs723149	-0.0276	-0.0090192	0.5628	0.559411	0.249397	199333	0.00783043	1.43e-47	0.0019	450243	0.000374871	168.846	TRUE
rs10858246	-0.0188	-0.00916184	0.3183	0.311658	0.249621	211719	0.00795803	2.35e-20	0.002	450243	0.000153382	69.0697	TRUE
rs11612462	0.015	0.0112258	0.1698	0.168758	0.252388	211719	0.00980787	2.55e-09	0.0025	450243	6.34e-05	28.5631	TRUE
rs909220	-0.015	0.00838177	0.4443	0.443955	0.254749	211719	0.0073596	3.24e-15	0.0019	450243	0.000111104	50.0291	TRUE
rs2019203	0.0189	-0.00827111	0.4909	0.489068	0.259261	211719	0.00733164	1.84e-23	0.0019	450243	0.000178546	80.403	TRUE
rs17205463	-0.0263	-0.00833161	0.4477	0.452874	0.262185	211719	0.0074307	4.21e-43	0.0019	450243	0.000342061	154.063	TRUE
rs9832919	-0.0179	0.00852221	0.3574	0.357403	0.266702	211719	0.0076729	7.9e-20	0.002	450243	0.000147174	66.2736	TRUE
rs11198591	0.0148	0.00878728	0.3684	0.369791	0.270419	199333	0.00797323	4.91e-14	0.002	450243	0.000101933	45.8991	TRUE
rs7007389	-0.0134	0.0131896	0.3727	0.360464	0.271053	129009	0.0119836	2.94e-11	0.002	450243	8.4e-05	37.8056	TRUE
rs7701233	-0.0179	-0.00958888	0.4283	0.424369	0.274049	174539	0.00876669	5.12e-21	0.0019	450243	0.000156911	70.6587	TRUE
rs6582398	0.014	0.00975427	0.6002	0.605434	0.277384	174539	0.00898006	1.14e-12	0.002	450243	9.41e-05	42.3556	TRUE
rs2490302	0.0221	-0.0188465	0.9137	0.919237	0.283677	147567	0.0175791	6.24e-11	0.0034	450243	7.7e-05	34.6823	TRUE
rs34287	0.0187	-0.00827313	0.341	0.363839	0.285384	211719	0.00774418	1.17e-20	0.002	450243	0.000157164	70.7728	TRUE
rs2789365	-0.0145	-0.0077943	0.4807	0.474593	0.289605	211719	0.00736013	1.14e-14	0.0019	450243	0.000104968	47.266	TRUE
rs3778858	0.0108	0.00809316	0.3698	0.37859	0.289771	211719	0.00764498	4.26e-08	0.002	450243	5.44e-05	24.4789	TRUE
rs116092985	-0.0401	-0.0178429	0.0958	0.089829	0.292431	147567	0.016948	1.17e-34	0.0033	450243	0.000278579	125.463	TRUE
rs1177765	-0.0232	-0.00771417	0.4681	0.467803	0.292768	211719	0.00733238	1.32e-34	0.0019	450243	0.000268025	120.708	TRUE
rs73696333	0.0191	0.0101079	0.2012	0.209546	0.292876	201369	0.00960981	3.2e-15	0.0024	450243	0.000117263	52.803	TRUE
rs17818592	-0.0129	0.00769957	0.4367	0.44649	0.295458	211719	0.00735939	1.23e-11	0.0019	450243	8.19e-05	36.8649	TRUE
rs9647379	0.0215	0.00789971	0.4111	0.4132	0.301438	211719	0.00764473	5.55e-29	0.0019	450243	0.000223818	100.795	TRUE
rs7220127	-0.0105	0.007625	0.4264	0.425697	0.304864	211719	0.00743135	4.6e-08	0.0019	450243	5.39e-05	24.2831	TRUE
rs10202701	0.0227	-0.00753633	0.5419	0.525041	0.305844	211719	0.00735983	3.11e-33	0.0019	450243	0.000255836	115.217	TRUE
rs7858712	0.0347	-0.0132933	0.9144	0.913455	0.310649	211719	0.0131115	1.04e-24	0.0034	450243	0.000188495	84.884	TRUE
rs11098677	-0.0263	-0.0089913	0.7875	0.780561	0.310671	211719	0.00886878	3.94e-30	0.0023	450243	0.0002315	104.255	TRUE
rs144627572	0.0439	-0.0214228	0.0329	0.032226	0.310894	211719	0.0211407	1.3e-16	0.0053	450243	0.000122638	55.2236	TRUE
rs34522021	0.0126	-0.00741442	0.4547	0.442338	0.318387	211719	0.00743093	3.38e-11	0.0019	450243	7.87e-05	35.4496	TRUE
rs1324538	0.0237	0.00745812	0.3836	0.389374	0.320163	211719	0.00750221	1.73e-34	0.0019	450243	0.000265624	119.627	TRUE
rs113898003	-0.036	0.0107273	0.2635	0.262116	0.320272	147567	0.0107932	1.19e-63	0.0021	450243	0.000503024	226.596	TRUE
rs12672217	0.0139	0.00760104	0.3609	0.362287	0.321861	211719	0.00767285	1.33e-12	0.002	450243	8.91e-05	40.1328	TRUE
rs212526	0.0214	0.0072885	0.6007	0.600706	0.328496	211719	0.00745895	3.84e-29	0.0019	450243	0.000219692	98.9361	TRUE
rs1584011	0.0159	-0.0074879	0.3559	0.353735	0.329107	211719	0.0076727	9.78e-16	0.002	450243	0.000115906	52.1916	TRUE
rs12616192	-0.0261	0.0144954	0.0676	0.069316	0.332625	211719	0.0149616	6.83e-12	0.0038	450243	8.59e-05	38.6672	TRUE
rs147110934	-0.0722	-0.0247282	0.0243	0.02239	0.332677	211719	0.0255263	9.39e-32	0.0062	450243	0.000247188	111.322	TRUE
rs4274112	-0.0217	0.00738218	0.3733	0.373368	0.335991	211719	0.00767286	2.47e-28	0.002	450243	0.000220327	99.222	TRUE
rs604723	-0.0166	-0.00795031	0.7248	0.726249	0.336454	211719	0.00827128	8.16e-15	0.0021	450243	0.000109929	49.5	TRUE
rs7286917	0.0171	-0.0105917	0.7461	0.742717	0.340327	147567	0.011108	5.18e-14	0.0023	450243	0.000110785	49.8856	TRUE
rs591668	-0.0174	0.00711463	0.396	0.393706	0.342961	211719	0.00750227	2e-19	0.0019	450243	0.000144831	65.2182	TRUE
rs9343327	0.014	0.00685746	0.4985	0.4859	0.351462	211719	0.00735971	1.09e-13	0.0019	450243	9.8e-05	44.1275	FALSE
rs377599	0.0217	0.00683856	0.383	0.387735	0.363789	211719	0.00753006	3.5e-29	0.0019	450243	0.000222553	100.225	TRUE
rs702886	0.012	0.00690982	0.3505	0.352465	0.367843	211719	0.00767313	1.11e-09	0.002	450243	6.56e-05	29.5211	TRUE
rs3205136	-0.0184	-0.0107708	0.0952	0.113733	0.369301	211719	0.0119971	1.85e-08	0.0033	450243	5.83e-05	26.2619	TRUE
rs12700901	-0.0184	-0.00671348	0.4055	0.41242	0.372627	211719	0.00753001	1.67e-21	0.0019	450243	0.000163233	73.5063	TRUE
rs56363908	-0.0382	0.0172082	0.0422	0.04131	0.372674	211719	0.0193031	3.88e-16	0.0047	450243	0.000117963	53.1178	TRUE
rs62103240	0.0212	-0.0151542	0.071	0.067574	0.373414	186925	0.0170254	1.4e-08	0.0037	450243	5.93e-05	26.696	TRUE
rs12230946	0.0271	0.0104947	0.0911	0.113084	0.375999	211719	0.0118545	1.45e-16	0.0033	450243	0.000121619	54.7647	TRUE
rs12517711	-0.0147	-0.00698455	0.3917	0.384683	0.376776	199333	0.0079024	2.79e-14	0.0019	450243	0.000102976	46.3688	TRUE
rs12185775	-0.0167	0.0108756	0.1172	0.113025	0.380307	204099	0.0123963	3.66e-08	0.003	450243	5.77e-05	25.985	TRUE
rs67527161	-0.0182	0.00799185	0.209	0.206835	0.380395	211719	0.00911096	5.79e-15	0.0023	450243	0.000109521	49.316	TRUE
rs10796828	0.0154	0.00715353	0.6348	0.647117	0.382206	199333	0.00818632	5.77e-15	0.002	450243	0.000109961	49.5144	TRUE
rs6693481	-0.0143	-0.00683856	0.6951	0.68609	0.387551	211719	0.00791439	2.21e-12	0.002	450243	8.67e-05	39.0292	TRUE
rs10123619	-0.0171	-0.00871492	0.8425	0.843768	0.387914	211719	0.0100936	4.05e-11	0.0026	450243	7.76e-05	34.9423	TRUE
rs113671109	-0.015	-0.00763776	0.22	0.218671	0.389162	211719	0.00886938	4.23e-11	0.0023	450243	7.72e-05	34.7703	TRUE
rs113146332	0.0311	-0.0174402	0.0381	0.034516	0.393969	211719	0.0204591	2.99e-10	0.0049	450243	7.09e-05	31.9214	TRUE
rs293517	-0.013	-0.00689319	0.7011	0.703933	0.394822	211719	0.008101	2.8e-10	0.0021	450243	7.08e-05	31.8932	TRUE
rs9890062	0.0267	-0.0184094	0.0615	0.060061	0.395329	129009	0.0216583	1.2e-11	0.0039	450243	8.23e-05	37.0546	TRUE
rs6721191	-0.0144	-0.00642531	0.5779	0.594684	0.396268	211719	0.00757429	3.17e-14	0.0019	450243	0.000101163	45.5525	TRUE
rs1005723	0.0161	-0.00796967	0.1908	0.195845	0.39636	211719	0.00939665	1.79e-11	0.0024	450243	8e-05	36.0409	TRUE
rs7229520	-0.0224	-0.00648196	0.6616	0.662645	0.402565	211719	0.00774383	9.21e-29	0.002	450243	0.000224674	101.18	TRUE
rs713467	0.0146	-0.00617402	0.4345	0.441452	0.403302	211719	0.0073875	3.09e-14	0.0019	450243	0.000104751	47.1681	TRUE
rs10283100	0.0575	0.0133548	0.9445	0.9416	0.405638	211719	0.0160592	4.11e-44	0.0041	450243	0.000346626	156.119	TRUE
rs1444628	0.024	0.00654056	0.6904	0.690751	0.408583	211719	0.00791462	6.85e-32	0.002	450243	0.000246238	110.894	TRUE
rs17400325	0.0345	0.0162168	0.0415	0.036806	0.415533	211719	0.0199176	2.1e-13	0.0047	450243	9.47e-05	42.6378	TRUE
rs2978362	0.0106	0.00625639	0.5326	0.517939	0.415768	199333	0.00768801	2.85e-08	0.0019	450243	5.59e-05	25.1884	TRUE
rs3103223	0.0126	0.00675376	0.7397	0.736248	0.419725	211719	0.00837002	6.02e-09	0.0022	450243	6.11e-05	27.5279	TRUE
rs1325596	0.0287	0.00598406	0.5476	0.56252	0.420666	211719	0.00743116	2.77e-52	0.0019	450243	0.000408112	183.824	TRUE
rs2101017	-0.0223	0.00840062	0.8695	0.858493	0.423904	211719	0.0105051	1.44e-15	0.0028	450243	0.000112855	50.8176	TRUE
rs72841270	0.0294	0.0086846	0.1354	0.143908	0.427681	199333	0.0109493	2.25e-26	0.0028	450243	0.000202376	91.1363	TRUE
rs4683435	0.0144	0.00691787	0.7723	0.776184	0.42936	211719	0.00875362	1.6e-10	0.0022	450243	7.29e-05	32.8383	TRUE
rs3769598	0.0171	0.00891865	0.1438	0.135156	0.43016	199333	0.0113049	1.32e-10	0.0027	450243	7.2e-05	32.4215	TRUE
rs3901421	0.0215	-0.00577529	0.4871	0.499042	0.432614	211719	0.00735962	7.55e-30	0.0019	450243	0.000230971	104.017	FALSE
rs34390533	-0.0257	0.00667567	0.248	0.245425	0.435289	211719	0.00855665	6.69e-32	0.0022	450243	0.000246357	110.948	TRUE
rs201570119	0.0194	-0.0100384	0.2098	0.207546	0.43888	129009	0.0129681	5.48e-17	0.0023	450243	0.000124789	56.1921	TRUE
rs7610055	-0.0373	0.00829946	0.1207	0.130613	0.445944	211719	0.0108889	3.55e-38	0.0029	450243	0.000295319	133.004	TRUE
rs781669	0.0164	0.00556051	0.5236	0.521819	0.447231	211719	0.00731608	3.14e-18	0.0019	450243	0.00013418	60.4216	TRUE
rs2578565	-0.0141	-0.00582393	0.6575	0.654861	0.44945	211719	0.00770022	1.37e-12	0.002	450243	8.95e-05	40.3189	TRUE
rs45474992	-0.0617	0.0155505	0.0362	0.03669	0.450378	211506	0.0206025	2.17e-33	0.0051	450243	0.000265641	119.634	TRUE
rs1933081	0.0267	0.0102938	0.0834	0.080658	0.450889	211719	0.0136535	5.33e-15	0.0034	450243	0.000108993	49.0784	TRUE
rs12943867	0.0184	0.00675712	0.3367	0.33237	0.45269	186925	0.00899824	7.57e-20	0.002	450243	0.000151223	68.0972	TRUE
rs7828086	0.0135	0.006332	0.2391	0.242658	0.456989	211719	0.00851289	1.11e-09	0.0022	450243	6.63e-05	29.8592	TRUE
rs2237485	0.0191	-0.0063944	0.2234	0.24025	0.457797	211719	0.00861223	3.73e-17	0.0023	450243	0.000126584	57.0003	TRUE
rs12702693	0.0173	-0.00546088	0.4542	0.442861	0.458131	211719	0.0073604	6.56e-20	0.0019	450243	0.000148389	66.8209	TRUE
rs2607234	-0.0302	0.0123884	0.9476	0.948655	0.459279	211719	0.0167403	2e-12	0.0043	450243	9.06e-05	40.7835	TRUE
rs7633464	0.0175	-0.00538447	0.4786	0.481239	0.461726	211719	0.00731578	1.27e-20	0.0019	450243	0.000152844	68.8274	TRUE
rs10815274	0.0124	0.00534325	0.4562	0.468298	0.46522	211719	0.00731673	6.46e-11	0.0019	450243	7.63e-05	34.3515	TRUE
rs2717008	-0.0127	0.00548099	0.3835	0.379949	0.466741	211719	0.00753099	4.99e-11	0.0019	450243	7.63e-05	34.3411	TRUE
rs2212926	-0.022	-0.00688465	0.2106	0.202755	0.467142	211719	0.00946815	7.75e-21	0.0023	450243	0.000160928	72.4679	TRUE
rs116339650	-0.0175	0.00818642	0.127	0.127393	0.467283	211719	0.011262	1.05e-09	0.0029	450243	6.79e-05	30.5773	TRUE
rs62070319	-0.018	0.00704413	0.4427	0.449706	0.467716	147567	0.00969998	2.54e-20	0.002	450243	0.000159872	71.9926	TRUE
rs67551338	0.0576	0.0110052	0.0615	0.062394	0.472822	211719	0.0153298	1.04e-47	0.004	450243	0.000382987	172.503	TRUE
rs12997625	-0.017	0.0052482	0.5266	0.522106	0.475797	211719	0.00735992	1.5e-19	0.0019	450243	0.000144091	64.885	TRUE
rs2071450	-0.0174	0.00543222	0.3675	0.372668	0.478987	211719	0.00767335	8.85e-19	0.002	450243	0.000140749	63.38	TRUE
rs3828729	-0.016	0.0056439	0.3094	0.311698	0.479709	211719	0.00798547	4.67e-15	0.002	450243	0.0001094	49.2617	TRUE
rs16989695	-0.0139	0.00523229	0.5165	0.513694	0.479751	211719	0.0074038	1.93e-13	0.0019	450243	9.65e-05	43.4524	TRUE
rs28736838	-0.0117	-0.0056087	0.3017	0.317878	0.480991	211719	0.00795888	1.07e-08	0.002	450243	5.77e-05	25.971	TRUE
rs2648725	0.0165	-0.00677691	0.2134	0.20523	0.483268	199333	0.00966672	8.2e-13	0.0023	450243	9.14e-05	41.1558	TRUE
rs2105333	-0.019	-0.00525716	0.6648	0.659806	0.497213	211719	0.00774385	1.7e-21	0.002	450243	0.000160891	72.4515	TRUE
rs35811052	-0.0148	-0.00574745	0.2559	0.257033	0.498156	211719	0.00848465	8.84e-12	0.0022	450243	8.34e-05	37.5609	TRUE
rs2070598	0.0204	0.00496963	0.4559	0.459322	0.499545	211719	0.00736017	6.36e-27	0.0019	450243	0.000206461	92.9765	TRUE
rs72726050	-0.0192	-0.00931845	0.0958	0.094937	0.501636	199333	0.0138684	1.84e-08	0.0034	450243	6.39e-05	28.7564	TRUE
rs17718736	0.0115	-0.00552423	0.3226	0.318385	0.503489	199333	0.00825732	1.39e-08	0.002	450243	5.78e-05	26.0259	TRUE
rs4818280	-0.0124	-0.00504068	0.6269	0.608142	0.50575	211719	0.00757462	2.84e-10	0.002	450243	7.19e-05	32.3872	TRUE
rs8000973	0.0134	-0.00488505	0.5334	0.519606	0.506895	211719	0.00736055	2.05e-12	0.0019	450243	8.94e-05	40.2459	TRUE
rs2025808	0.0122	-0.00556244	0.2541	0.252045	0.509925	211719	0.00844131	1.72e-08	0.0022	450243	5.64e-05	25.4041	TRUE
rs2390669	0.0174	-0.00755539	0.1289	0.1315	0.510307	193161	0.0114761	7e-10	0.0028	450243	6.8e-05	30.6143	TRUE
rs2138374	-0.0149	-0.00518553	0.696	0.689284	0.512345	211719	0.00791454	2.79e-13	0.002	450243	9.39e-05	42.303	TRUE
rs7020491	-0.0178	-0.00484472	0.4266	0.446162	0.514454	211719	0.00743148	1.22e-20	0.0019	450243	0.000155006	69.8009	TRUE
rs11121615	-0.0202	-0.00581085	0.6894	0.678921	0.515089	186925	0.00892694	3.32e-23	0.002	450243	0.000174745	78.6912	TRUE
rs1899040	0.0152	-0.0059054	0.7962	0.794751	0.516861	211719	0.00911058	9.04e-11	0.0023	450243	7.5e-05	33.7615	TRUE
rs1514134	-0.0114	-0.00487908	0.3849	0.384126	0.517039	211719	0.00753041	3.57e-09	0.0019	450243	6.15e-05	27.708	TRUE
rs2788213	0.0123	0.00519349	0.7104	0.699942	0.517768	211719	0.00802964	3.8e-09	0.0021	450243	6.23e-05	28.0294	TRUE
rs72695791	-0.0297	0.0125818	0.036	0.036355	0.521292	211719	0.0196176	4.58e-09	0.0051	450243	6.12e-05	27.5673	TRUE
rs2971857	-0.0119	-0.00480452	0.5752	0.574471	0.521985	211719	0.00750368	3.7e-10	0.0019	450243	6.92e-05	31.1604	TRUE
rs246177	0.0214	0.00487609	0.3681	0.368507	0.525115	211719	0.00767308	2.04e-27	0.002	450243	0.000213045	95.9421	TRUE
rs60389750	-0.0175	0.00608246	0.3139	0.314755	0.526734	174539	0.00960896	1.06e-16	0.0021	450243	0.000131912	59.4001	TRUE
rs7185244	-0.0148	0.00562982	0.7759	0.774219	0.526871	211719	0.00889682	1.4e-10	0.0023	450243	7.62e-05	34.2988	TRUE
rs55717234	0.0122	-0.00541531	0.5732	0.578107	0.529565	186925	0.00861391	1.34e-10	0.0019	450243	7.28e-05	32.7912	TRUE
rs1880318	0.0147	-0.00584907	0.2039	0.19889	0.531707	211719	0.0093525	6.86e-10	0.0024	450243	7.02e-05	31.5882	TRUE
rs12882130	-0.0202	-0.00564702	0.3836	0.373253	0.532736	174539	0.00905211	1.88e-24	0.002	450243	0.000192963	86.8966	TRUE
rs60408354	0.0259	0.00912722	0.0732	0.069167	0.534496	211719	0.0146939	1.15e-12	0.0036	450243	9.1e-05	40.9837	TRUE
rs234640	-0.0131	0.00458846	0.5142	0.505819	0.534527	211719	0.00738751	3.87e-12	0.0019	450243	8.57e-05	38.6051	TRUE
rs4807472	-0.0158	-0.00513778	0.6764	0.673037	0.535262	199333	0.00828683	8.18e-15	0.002	450243	0.000109284	49.2095	TRUE
rs10225945	-0.0146	0.0062837	0.1499	0.156965	0.535812	211719	0.0101488	3.28e-08	0.0026	450243	5.43e-05	24.4611	TRUE
rs1730028	0.0131	0.00457746	0.4174	0.421345	0.537959	211719	0.00743212	7.39e-12	0.0019	450243	8.35e-05	37.5817	TRUE
rs577289	-0.0125	0.00597683	0.2808	0.279786	0.53989	174539	0.00975045	5.39e-09	0.0021	450243	6.31e-05	28.4164	TRUE
rs11672848	-0.0171	0.00581506	0.5246	0.506213	0.544575	147567	0.00959725	7.73e-19	0.0019	450243	0.000145851	65.6777	TRUE
rs112873218	0.0216	-0.00728044	0.1054	0.107533	0.549298	211719	0.0121581	4.02e-12	0.0031	450243	8.8e-05	39.6178	TRUE
rs61732778	0.023	-0.00821969	0.071	0.079933	0.551238	211719	0.0137936	3.13e-10	0.0037	450243	6.98e-05	31.4221	TRUE
rs11684531	-0.0172	-0.00840458	0.1328	0.123716	0.552487	173849	0.0141482	4.17e-10	0.0028	450243	6.81e-05	30.6817	TRUE
rs35756741	-0.0378	-0.00750509	0.0924	0.0932	0.556312	211719	0.0127566	5.8e-31	0.0033	450243	0.000239651	107.927	TRUE
rs4077103	-0.0143	-0.00587925	0.8426	0.841071	0.5575	211719	0.0100233	4.18e-08	0.0026	450243	5.42e-05	24.4229	TRUE
rs10776560	-0.0157	-0.00425102	0.4995	0.489509	0.559799	211719	0.00728988	7.88e-17	0.0019	450243	0.000123245	55.4967	TRUE
rs11590254	0.0186	-0.00459543	0.3114	0.316887	0.560149	211719	0.00788751	4.34e-20	0.002	450243	0.000148368	66.8115	TRUE
rs2807339	0.0162	-0.00492286	0.7586	0.745834	0.561087	211719	0.00846977	1.24e-13	0.0022	450243	9.61e-05	43.281	TRUE
rs28485212	-0.0188	0.00726852	0.1494	0.149723	0.561204	174539	0.0125092	1.24e-12	0.0027	450243	8.98e-05	40.4488	TRUE
rs9809116	-0.016	-0.0042868	0.4081	0.403468	0.569227	211719	0.0075314	1.31e-16	0.0019	450243	0.000123676	55.6908	TRUE
rs5753518	0.0242	0.00701136	0.0899	0.099717	0.574815	211719	0.0124985	5.04e-13	0.0033	450243	9.58e-05	43.1515	TRUE
rs4602848	0.016	-0.0043794	0.6812	0.681123	0.575308	211719	0.00781684	3.14e-15	0.002	450243	0.000111189	50.0675	TRUE
rs72657800	-0.0219	-0.00781538	0.0773	0.075606	0.576545	211719	0.0139951	6.39e-10	0.0035	450243	6.84e-05	30.8058	TRUE
rs78051210	0.0263	0.00786989	0.0771	0.074542	0.576626	211719	0.0140957	1.63e-13	0.0036	450243	9.84e-05	44.3239	TRUE
rs77013652	0.049	0.0170627	0.015	0.017421	0.577855	209792	0.0306597	1.5e-09	0.0081	450243	7.09e-05	31.9467	TRUE
rs2112617	-0.0167	0.00405676	0.5294	0.531307	0.579229	211719	0.00731592	1.07e-18	0.0019	450243	0.000138963	62.5755	TRUE
rs670318	0.0413	0.00973523	0.9515	0.95209	0.583139	211719	0.017739	2.52e-21	0.0044	450243	0.000157428	70.8915	TRUE
rs12962050	0.0153	0.00420415	0.6445	0.649658	0.583727	211719	0.00767252	1.52e-14	0.002	450243	0.000107269	48.3022	TRUE
rs116919274	0.0271	0.00984042	0.046	0.045751	0.587771	211719	0.0181535	3.52e-09	0.0046	450243	6.45e-05	29.0234	TRUE
rs10242866	0.0157	0.00401194	0.3983	0.403087	0.592861	211719	0.00750324	3.66e-16	0.0019	450243	0.000118146	53.2005	TRUE
rs11721522	0.0106	-0.00400597	0.4125	0.401334	0.593406	211719	0.00750312	4.03e-08	0.0019	450243	5.45e-05	24.5212	TRUE
rs2025609	0.0186	0.00550714	0.8511	0.849719	0.59417	211719	0.0103362	2e-12	0.0026	450243	8.77e-05	39.4834	TRUE
rs76517946	-0.0368	0.00687829	0.0814	0.082174	0.60605	211719	0.0133373	1.69e-26	0.0035	450243	0.000202524	91.2031	TRUE
rs4076108	0.0174	-0.00443814	0.2449	0.242497	0.607	211719	0.00862846	2.3e-15	0.0022	450243	0.000111975	50.4215	TRUE
rs610694	0.0136	0.00368679	0.4903	0.489564	0.61298	211719	0.00728867	4.29e-13	0.0019	450243	9.24e-05	41.6265	TRUE
rs900399	0.0164	-0.00380376	0.3986	0.404884	0.613522	211719	0.00753141	1.35e-17	0.0019	450243	0.000128949	58.0657	TRUE
rs13127468	-0.0123	0.00381472	0.4629	0.449941	0.614552	211719	0.00757509	9.86e-11	0.0019	450243	7.52e-05	33.8735	TRUE
rs14976	0.0144	-0.00406626	0.3057	0.287648	0.615744	211719	0.00810187	1.43e-12	0.002	450243	8.8e-05	39.6352	TRUE
rs11580040	0.0325	0.00688565	0.08	0.077687	0.619173	211719	0.0138538	6.76e-21	0.0035	450243	0.00015548	70.0144	TRUE
rs6066122	0.0127	-0.00424797	0.7631	0.76219	0.623576	211719	0.00865539	1.76e-08	0.0023	450243	5.83e-05	26.2576	TRUE
rs11605297	0.0146	-0.00422089	0.2328	0.236197	0.625789	211719	0.00865536	8.03e-11	0.0022	450243	7.61e-05	34.2851	TRUE
rs75702986	-0.0163	-0.00473017	0.1861	0.17888	0.626129	211719	0.00970924	3.14e-11	0.0025	450243	8.05e-05	36.2412	TRUE
rs61397287	0.0235	0.00963325	0.0747	0.074422	0.626156	116338	0.0197749	4.45e-11	0.0036	450243	7.63e-05	34.3753	TRUE
rs6675858	-0.0137	-0.00429019	0.2141	0.222417	0.626898	211719	0.00882578	2.4e-09	0.0023	450243	6.32e-05	28.4399	TRUE
rs2763263	-0.017	0.00412249	0.2445	0.2491	0.628206	211719	0.00851309	1.37e-14	0.0022	450243	0.000106768	48.0765	TRUE
rs4847378	0.0136	0.00365033	0.6121	0.614168	0.629844	211719	0.00757414	1.64e-12	0.0019	450243	8.78e-05	39.5488	TRUE
rs6502935	-0.0125	-0.00407429	0.7381	0.737571	0.631116	211719	0.00848533	6.31e-09	0.0022	450243	6.04e-05	27.2002	TRUE
rs11191208	0.0147	0.00462131	0.2057	0.206337	0.631158	199333	0.00962576	3.69e-10	0.0024	450243	7.06e-05	31.795	TRUE
rs12483401	-0.0387	0.0131217	0.0216	0.019881	0.63177	211719	0.0273804	9.22e-09	0.0067	450243	6.33e-05	28.5033	TRUE
rs757834	0.0256	0.00444285	0.1856	0.194158	0.634763	211719	0.00935272	1.25e-25	0.0024	450243	0.000198119	89.2189	TRUE
rs2289629	-0.0148	0.00362144	0.3451	0.342858	0.638183	211719	0.00770123	8.02e-14	0.002	450243	9.9e-05	44.5822	TRUE
rs35732917	0.0204	0.0038223	0.2843	0.282109	0.63819	211719	0.00812855	2.08e-22	0.0021	450243	0.000169355	76.2635	TRUE
rs9375188	0.0136	0.00343908	0.4844	0.476993	0.640289	211719	0.00735955	6.8e-13	0.0019	450243	9.24e-05	41.6016	TRUE
rs11068230	0.0238	-0.00497859	0.8656	0.860887	0.642317	211719	0.010719	9.67e-18	0.0028	450243	0.000131795	59.3475	TRUE
rs35073631	0.0112	0.0048196	0.4331	0.440765	0.643776	129009	0.0104224	5.92e-09	0.0019	450243	6.16e-05	27.7353	TRUE
rs11175919	0.0349	-0.0105545	0.0262	0.02671	0.646363	211719	0.0230036	3.16e-09	0.0059	450243	6.22e-05	27.9849	TRUE
rs112537273	-0.0212	0.00408232	0.2299	0.222941	0.646918	211719	0.00891243	3.34e-21	0.0022	450243	0.000159143	71.6642	TRUE
rs4640244	-0.02	0.00341181	0.3993	0.399352	0.647345	211719	0.00745827	3.81e-25	0.0019	450243	0.000191888	86.4122	TRUE
rs31196	-0.0107	0.00333543	0.5724	0.573367	0.651672	211719	0.00738842	2.07e-08	0.0019	450243	5.6e-05	25.2351	TRUE
rs12655296	-0.011	-0.00342988	0.6251	0.634187	0.651865	211719	0.00760213	1.62e-08	0.002	450243	5.67e-05	25.5358	TRUE
rs3768495	-0.0178	0.00363937	0.7173	0.713329	0.654339	211719	0.00812826	1.07e-17	0.0021	450243	0.000128498	57.8625	TRUE
rs2347808	-0.0125	-0.00331248	0.5139	0.516145	0.655804	211719	0.00743186	5.79e-11	0.0019	450243	7.81e-05	35.1506	TRUE
rs17681189	-0.0131	0.00324971	0.4231	0.428575	0.660041	211719	0.00738812	5.82e-12	0.0019	450243	8.38e-05	37.7222	TRUE
rs13316	0.0115	0.00327663	0.4301	0.431071	0.663503	211719	0.00753106	3.66e-09	0.0019	450243	6.48e-05	29.1922	TRUE
rs7082659	0.0156	-0.00476463	0.8663	0.872374	0.665054	211719	0.0110051	2.27e-08	0.0028	450243	5.64e-05	25.3833	TRUE
rs7863102	-0.011	-0.00439632	0.4474	0.453449	0.67217	129009	0.010389	9.97e-09	0.0019	450243	5.98e-05	26.9397	FALSE
rs144109601	-0.0278	-0.007756	0.0418	0.040835	0.674713	211719	0.0184804	5.15e-09	0.0048	450243	6.19e-05	27.8756	TRUE
rs7768382	-0.0201	0.00322319	0.4771	0.477249	0.675104	199333	0.00768976	1.57e-26	0.0019	450243	0.000201581	90.7785	TRUE
rs115105539	0.0231	-0.00584606	0.1667	0.161122	0.678955	116338	0.0141247	7.83e-20	0.0025	450243	0.000148249	66.7575	TRUE
rs2274351	0.017	-0.00317905	0.5433	0.539029	0.679228	199333	0.00768783	3.07e-19	0.0019	450243	0.000143416	64.5812	TRUE
rs4932439	-0.0151	-0.00393724	0.8254	0.817745	0.679262	211719	0.00952242	1.43e-09	0.0025	450243	6.57e-05	29.5914	TRUE
rs200439	-0.0128	-0.00370612	0.2207	0.212993	0.679478	211719	0.00896985	1.51e-08	0.0023	450243	5.64e-05	25.3762	TRUE
rs2362487	0.0154	0.00388855	0.2473	0.247871	0.679921	180775	0.00942517	3.57e-12	0.0022	450243	8.83e-05	39.7558	TRUE
rs116008080	-0.0415	0.0099533	0.0238	0.024129	0.681863	211506	0.0242809	4.06e-11	0.0063	450243	8e-05	36.0348	TRUE
rs2142644	-0.0181	0.00439931	0.672	0.671439	0.688873	129009	0.0109877	3.37e-19	0.002	450243	0.000144421	65.0336	TRUE
rs7971536	-0.0194	0.00294566	0.4945	0.483954	0.689035	211719	0.00736111	1.06e-24	0.0019	450243	0.000188157	84.732	FALSE
rs13109280	0.0131	-0.00330354	0.6618	0.667646	0.689167	199333	0.00825914	9.15e-11	0.002	450243	7.68e-05	34.5901	TRUE
rs10453441	-0.0139	0.00319209	0.402	0.402847	0.691028	198698	0.00803121	9.1e-13	0.002	450243	9.29e-05	41.8285	TRUE
rs34312629	-0.017	0.00332151	0.2613	0.25499	0.693034	211719	0.0084144	2.12e-15	0.0021	450243	0.000111567	50.2376	TRUE
rs10461725	0.0134	-0.00307573	0.6561	0.661823	0.696525	211719	0.00788616	1.98e-11	0.002	450243	8.1e-05	36.4856	TRUE
rs2303423	0.0168	0.00456139	0.1095	0.109281	0.698431	211719	0.0117732	2.64e-08	0.003	450243	5.5e-05	24.7837	TRUE
rs4252548	-0.0753	0.00894884	0.0218	0.027739	0.699357	211719	0.0231722	2.96e-31	0.0065	450243	0.000241827	108.907	TRUE
rs331917	-0.0127	-0.00287287	0.5803	0.566039	0.700104	211719	0.00745851	3.54e-11	0.0019	450243	7.86e-05	35.376	TRUE
rs6849302	0.0155	-0.00347595	0.1977	0.200426	0.705004	211719	0.00918169	7.11e-11	0.0024	450243	7.62e-05	34.3174	TRUE
rs6054491	-0.0142	-0.00327264	0.2404	0.244661	0.715687	199333	0.00898511	2.15e-10	0.0022	450243	7.36e-05	33.1591	TRUE
rs111901094	-0.0253	-0.00356234	0.182	0.179874	0.725655	193161	0.0101517	4.04e-24	0.0025	450243	0.000190588	85.8269	TRUE
rs13391980	-0.0225	-0.0039267	0.1198	0.122023	0.726981	211719	0.0112466	7.6e-15	0.0029	450243	0.000106766	48.0756	TRUE
rs11867855	-0.0132	0.00299152	0.2372	0.241713	0.727438	211719	0.00858312	2.93e-09	0.0022	450243	6.31e-05	28.3907	TRUE
rs7320878	-0.015	0.0033145	0.6034	0.589535	0.730642	147567	0.00962757	1.34e-14	0.0019	450243	0.000107689	48.4911	TRUE
rs73197345	0.0211	-0.00367374	0.1367	0.136406	0.732172	211719	0.0107345	3.55e-14	0.0028	450243	0.000105081	47.3169	TRUE
rs116493405	0.0287	-0.00546792	0.0537	0.056668	0.732964	211719	0.0160262	9.52e-12	0.0042	450243	8.37e-05	37.6945	TRUE
rs173135	-0.0341	-0.00401505	0.115	0.114735	0.733427	211719	0.0117892	3.25e-30	0.003	450243	0.00023669	106.593	TRUE
rs7893378	0.0175	-0.00466386	0.1143	0.118462	0.736575	174539	0.0138643	2.36e-08	0.0031	450243	6.2e-05	27.9197	TRUE
rs72829852	0.0309	0.00503928	0.0621	0.06419	0.737495	211719	0.0150349	3.74e-15	0.0039	450243	0.000111223	50.0828	TRUE
rs61878760	0.019	-0.00457143	0.0828	0.080738	0.738298	211719	0.0136825	3.74e-08	0.0034	450243	5.48e-05	24.6888	TRUE
rs6543146	0.0154	0.00235277	0.5579	0.578507	0.751551	211719	0.00743147	4.19e-16	0.0019	450243	0.00011699	52.6798	TRUE
rs4748008	-0.0125	0.00227759	0.4346	0.4299	0.757844	211719	0.00738727	8.95e-11	0.0019	450243	7.68e-05	34.5759	TRUE
rs947099	0.0117	-0.00235377	0.3536	0.353906	0.758218	211719	0.00764653	2.71e-09	0.002	450243	6.26e-05	28.1765	TRUE
rs532499	-0.0127	-0.00302043	0.7413	0.725514	0.758414	174539	0.0098205	4.9e-09	0.0022	450243	6.19e-05	27.8548	TRUE
rs684905	-0.0118	0.00293469	0.4176	0.415674	0.760542	147567	0.00962922	7.1e-10	0.0019	450243	6.77e-05	30.4965	TRUE
rs55758152	0.0145	-0.00289619	0.3263	0.331409	0.760663	174539	0.00950785	1.05e-12	0.002	450243	9.24e-05	41.6231	TRUE
rs10202845	-0.0288	-0.00349489	0.1133	0.117484	0.760943	211719	0.0114872	5.35e-22	0.003	450243	0.000166656	75.048	TRUE
rs7014590	-0.0228	0.00252118	0.2614	0.269887	0.761321	211719	0.00830026	4.48e-26	0.0022	450243	0.000200731	90.3955	TRUE
rs680882	0.0133	-0.00251783	0.7606	0.757225	0.76926	211719	0.00858322	1.98e-09	0.0022	450243	6.44e-05	29.0059	TRUE
rs7144307	-0.0122	-0.00230135	0.3853	0.391792	0.771664	199333	0.00793025	6.1e-10	0.002	450243	7.05e-05	31.7459	TRUE
rs9385002	-0.0147	-0.00250985	0.2394	0.242997	0.771875	211719	0.00865694	3.26e-11	0.0022	450243	7.87e-05	35.4343	TRUE
rs13037813	0.0292	-0.00315402	0.2391	0.248083	0.773661	147567	0.0109671	1.71e-39	0.0022	450243	0.000310244	139.728	TRUE
rs28529055	-0.0147	-0.00298645	0.4368	0.436166	0.773705	129009	0.0103865	1.88e-14	0.0019	450243	0.000106319	47.8742	TRUE
rs13123591	0.0185	0.00223951	0.3375	0.329687	0.774466	211719	0.00781573	2.35e-20	0.002	450243	0.00015305	68.9199	TRUE
rs17773965	-0.0163	0.00298853	0.1412	0.147165	0.77549	211719	0.0104787	1.51e-09	0.0027	450243	6.44e-05	29.0138	TRUE
rs71414738	0.015	-0.0027588	0.1763	0.165697	0.778463	211719	0.00980654	1e-09	0.0025	450243	6.53e-05	29.4244	TRUE
rs62466110	-0.0371	-0.00505222	0.067	0.077325	0.780256	174539	0.0181092	5.74e-20	0.0041	450243	0.000172082	77.4915	TRUE
rs10075249	0.0143	-0.00202505	0.4952	0.48687	0.781177	211719	0.00728997	4.56e-14	0.0019	450243	0.000102236	46.0354	TRUE
rs10832963	-0.0203	-0.00230933	0.7445	0.736251	0.782584	211719	0.00836856	9.23e-21	0.0022	450243	0.000156775	70.5977	TRUE
rs80132799	0.0231	-0.00408935	0.0679	0.068881	0.783211	211719	0.014863	1.31e-09	0.0038	450243	6.75e-05	30.4131	TRUE
rs62143873	-0.0115	-0.00210822	0.5033	0.50422	0.785865	199333	0.00775983	1.19e-09	0.0019	450243	6.61e-05	29.7729	TRUE
rs2230033	-0.0265	0.00199701	0.5644	0.550245	0.786149	211719	0.00736047	3.49e-43	0.0019	450243	0.0003453	155.522	TRUE
rs4940874	0.0148	-0.0025667	0.8119	0.817617	0.787852	211719	0.00953807	1.24e-09	0.0024	450243	6.69e-05	30.1244	TRUE
rs10864899	-0.0112	0.00255326	0.5643	0.548606	0.789315	147567	0.00955559	3.85e-09	0.0019	450243	6.17e-05	27.7738	TRUE
rs61919240	0.0137	-0.00207916	0.3244	0.317922	0.790944	211719	0.00784337	9.77e-12	0.002	450243	8.23e-05	37.0444	TRUE
rs75022676	-0.0163	0.00239214	0.2079	0.204358	0.795438	211719	0.00922694	2.84e-12	0.0023	450243	8.75e-05	39.4024	TRUE
rs4815952	-0.0161	-0.0020469	0.5221	0.513766	0.795602	199333	0.00790179	1.24e-16	0.0019	450243	0.000129352	58.247	TRUE
rs8042578	0.0287	-0.00218162	0.2426	0.251504	0.796077	211719	0.0084419	2.29e-38	0.0022	450243	0.000302698	136.328	TRUE
rs1202186	-0.012	0.00196906	0.6548	0.661635	0.799256	211719	0.00774275	1.65e-09	0.002	450243	6.51e-05	29.312	TRUE
rs7543136	-0.021	0.00256271	0.7209	0.709396	0.806609	147567	0.0104685	9.96e-24	0.0021	450243	0.000177461	79.9145	TRUE
rs718603	0.0131	-0.00181565	0.2774	0.281816	0.824129	211719	0.00816985	6.68e-10	0.0021	450243	6.88e-05	30.9779	TRUE
rs76364830	-0.0471	-0.00345998	0.0634	0.057913	0.831491	211719	0.0162601	2.7e-33	0.0039	450243	0.00026346	118.652	TRUE
rs78766798	0.0319	-0.00308823	0.0847	0.073442	0.833205	211719	0.0146644	2.61e-20	0.0035	450243	0.000157782	71.0513	TRUE
rs963317	-0.0136	0.0016113	0.6629	0.663526	0.835121	211719	0.00774148	1.03e-11	0.002	450243	8.27e-05	37.2216	TRUE
rs11629593	-0.0109	0.0021463	0.6158	0.611885	0.841043	129009	0.0107016	4.42e-08	0.002	450243	5.62e-05	25.3133	TRUE
rs6593210	0.0146	-0.00177958	0.2081	0.209397	0.84509	211719	0.00910799	4.88e-10	0.0024	450243	7.03e-05	31.634	TRUE
rs34345560	0.0219	0.00178541	0.1952	0.197997	0.848574	211719	0.0093507	7.1e-20	0.0024	450243	0.000150691	67.8573	TRUE
rs10205141	0.0241	-0.00289181	0.0476	0.076688	0.851171	211719	0.0154128	4.71e-08	0.0044	450243	5.27e-05	23.7115	TRUE
rs11778491	-0.0247	-0.00159527	0.2518	0.244465	0.851303	211719	0.00851011	8.39e-30	0.0022	450243	0.000229878	103.524	TRUE
rs9957318	0.0187	0.001414	0.348	0.353481	0.853788	211719	0.00767279	1.02e-20	0.002	450243	0.000158687	71.4585	TRUE
rs2283200	-0.0281	-0.00302457	0.0559	0.056058	0.854359	211719	0.0164773	1.48e-11	0.0042	450243	8.33e-05	37.5278	TRUE
rs57696574	0.0173	-0.00173649	0.3981	0.389975	0.861889	147567	0.00998155	4.5e-18	0.002	450243	0.00014343	64.5871	TRUE
rs2592208	-0.0124	-0.00125078	0.513	0.505516	0.863753	211719	0.00728899	5.52e-11	0.0019	450243	7.68e-05	34.5938	TRUE
rs6082354	-0.024	0.00168742	0.6675	0.671798	0.867077	147567	0.0100818	1.19e-32	0.002	450243	0.000255679	115.147	TRUE
rs11187838	0.0394	0.00121027	0.4347	0.438851	0.869841	211719	0.00738596	1.16e-94	0.0019	450243	0.000762941	343.77	TRUE
rs56239180	-0.0459	0.00439364	0.0237	0.022352	0.870603	192471	0.0269726	1.85e-13	0.0062	450243	9.75e-05	43.901	TRUE
rs2188805	0.0114	0.00130685	0.3359	0.318525	0.870671	211719	0.00802705	2e-08	0.002	450243	5.8e-05	26.1068	TRUE
rs568267	0.0122	0.00137805	0.7431	0.749868	0.871569	211719	0.00852406	2.23e-08	0.0022	450243	5.68e-05	25.5877	TRUE
rs11260035	0.015	0.00134709	0.2761	0.275461	0.87167	211719	0.00833919	1.86e-12	0.0021	450243	8.99e-05	40.4987	TRUE
rs4121583	0.0118	-0.00143603	0.6192	0.623417	0.878079	174539	0.00936105	4.62e-09	0.002	450243	6.57e-05	29.5662	TRUE
rs2663126	-0.0139	0.00121826	0.6905	0.700275	0.879831	211719	0.00805814	1.36e-11	0.0021	450243	8.26e-05	37.1847	TRUE
rs56207600	0.0192	0.00175246	0.111	0.111206	0.88136	211719	0.0117422	2.5e-10	0.003	450243	7.28e-05	32.7592	TRUE
rs7826059	0.0114	-0.00114434	0.6421	0.637426	0.882471	211719	0.00774056	7.61e-09	0.002	450243	5.97e-05	26.8952	TRUE
rs12713004	0.0367	-0.00120527	0.7254	0.731114	0.883717	211719	0.00824068	2.4e-68	0.0021	450243	0.000536587	241.723	TRUE
rs12512942	-0.0162	0.00110639	0.6376	0.633023	0.884281	211719	0.00760172	1.58e-16	0.002	450243	0.000121282	54.6128	TRUE
rs9594714	0.0144	0.00113536	0.3052	0.307458	0.885908	211719	0.00791277	2.65e-12	0.0021	450243	8.79e-05	39.5988	TRUE
rs2305141	0.0183	0.00107658	0.5961	0.614655	0.886307	211719	0.00752965	1.07e-21	0.0019	450243	0.000161259	72.6173	TRUE
rs6425817	0.0157	0.00142902	0.6724	0.672093	0.887315	147567	0.0100847	2.98e-15	0.002	450243	0.000108593	48.8982	TRUE
rs182798714	0.0376	-0.00445904	0.0274	0.026	0.887483	147567	0.0315149	1.45e-09	0.0062	450243	7.54e-05	33.9288	TRUE
rs2454390	-0.0176	-0.001417	0.8459	0.851439	0.891092	211719	0.0103489	1.74e-11	0.0026	450243	8.08e-05	36.3628	TRUE
rs7731023	0.0166	0.00100651	0.5749	0.581244	0.897691	199333	0.00782794	3.48e-18	0.0019	450243	0.000134688	60.6503	TRUE
rs985136	0.0138	-0.00112337	0.4895	0.478292	0.900473	174539	0.00898236	2.96e-12	0.002	450243	9.52e-05	42.8571	FALSE
rs249677	-0.0109	-0.000933436	0.6333	0.641961	0.903196	211719	0.0076747	2.4e-08	0.002	450243	5.52e-05	24.8469	TRUE
rs2529090	0.0136	-0.00121326	0.181	0.172251	0.905488	193161	0.0102185	3.39e-08	0.0025	450243	5.48e-05	24.691	TRUE
rs139921635	0.0385	-0.00313391	0.0236	0.021432	0.906511	211719	0.0266851	6.16e-10	0.0062	450243	6.83e-05	30.7586	TRUE
rs147233090	-0.0446	0.00244202	0.0247	0.025619	0.916816	211719	0.0233808	3.95e-13	0.0061	450243	9.58e-05	43.154	TRUE
rs35268848	0.0737	0.0041673	0.0119	0.013476	0.920028	191536	0.0415077	2.83e-13	0.0101	450243	0.000127736	57.5193	TRUE
rs9568031	-0.0115	0.000709748	0.706	0.703819	0.930371	211719	0.00812273	3.34e-08	0.0021	450243	5.49e-05	24.7199	TRUE
rs10793931	-0.0132	-0.000661219	0.3555	0.360833	0.930948	211719	0.00763072	3.23e-11	0.002	450243	7.98e-05	35.9518	TRUE
rs7367519	0.0164	-0.000680768	0.6846	0.695655	0.932364	211719	0.00802122	4.68e-16	0.002	450243	0.000116149	52.3012	TRUE
rs10657263	-0.013	-0.000736729	0.5481	0.559858	0.938779	147567	0.00959225	7.98e-12	0.0019	450243	8.37e-05	37.6964	FALSE
rs10171272	0.0136	-0.000866375	0.3035	0.300806	0.938828	116338	0.0112893	2.87e-11	0.002	450243	7.82e-05	35.21	TRUE
rs36048468	0.0254	-0.000687236	0.2088	0.203297	0.940168	211719	0.00915598	9.34e-28	0.0023	450243	0.000213164	95.9957	TRUE
rs4865956	-0.0258	0.000573835	0.6965	0.698826	0.943008	211719	0.00802682	3.85e-36	0.0021	450243	0.000281416	126.741	TRUE
rs2287821	-0.0153	0.000512868	0.5091	0.505687	0.944126	211719	0.00731781	6.95e-16	0.0019	450243	0.000117006	52.6872	TRUE
rs7107356	0.0133	0.000518134	0.5068	0.499506	0.945243	211719	0.00754399	1.86e-12	0.0019	450243	8.84e-05	39.8177	TRUE
rs117203652	-0.0346	-0.00159928	0.03	0.026787	0.945692	211719	0.0234782	4.32e-10	0.0055	450243	6.97e-05	31.3726	TRUE
rs7321635	-0.0132	-0.000508871	0.6465	0.641096	0.947064	211719	0.00766438	2.58e-11	0.002	450243	7.96e-05	35.8604	TRUE
rs143076454	-0.0499	0.00173849	0.0186	0.019815	0.950222	208427	0.0278479	1.06e-12	0.007	450243	9.09e-05	40.9331	TRUE
rs11210892	0.0118	-0.000391076	0.6745	0.675706	0.960241	211719	0.00784488	3.57e-09	0.002	450243	6.11e-05	27.5295	TRUE
rs6738207	0.0127	-0.000327053	0.4007	0.4011	0.965013	211719	0.00745612	4.14e-11	0.0019	450243	7.75e-05	34.8803	TRUE
rs68049170	-0.0259	-0.000353062	0.2764	0.273603	0.965653	211719	0.00819914	2.69e-34	0.0021	450243	0.000268328	120.845	TRUE
rs11060942	-0.0354	-0.00080032	0.0344	0.0383	0.967006	211719	0.0193484	7.49e-12	0.0052	450243	8.33e-05	37.4864	TRUE
rs73856768	-0.0247	0.000479115	0.0805	0.081226	0.972038	211719	0.0136685	1.55e-12	0.0035	450243	9.03e-05	40.6683	TRUE
rs113827862	-0.0235	0.000474112	0.0608	0.060997	0.975616	211719	0.0155113	4.67e-09	0.004	450243	6.31e-05	28.3988	TRUE
rs4938359	-0.0156	-0.000225974	0.2024	0.209239	0.979919	211719	0.00897777	3.24e-11	0.0024	450243	7.86e-05	35.3797	TRUE
rs57059662	0.0118	0.000192018	0.6774	0.681865	0.980539	211719	0.00787181	5.63e-09	0.002	450243	6.09e-05	27.4015	TRUE
rs12907139	-0.0149	-0.000158012	0.5245	0.530558	0.982807	211719	0.0073324	4.89e-15	0.0019	450243	0.000110738	49.8645	TRUE
rs987666	0.0185	-0.000191018	0.1188	0.114149	0.986743	211719	0.0114961	2.33e-10	0.0029	450243	7.17e-05	32.2657	TRUE
rs1290786	-0.0143	-8.3e-05	0.4307	0.430652	0.991003	211719	0.00736087	7.14e-14	0.0019	450243	0.000100281	45.1551	TRUE
rs12519407	0.0181	-1.2e-05	0.2567	0.264878	0.998856	211719	0.00836937	3.38e-17	0.0022	450243	0.000125019	56.2959	TRUE
