# Supplementary material for: Causal relationship between sarcopenia and osteoarthritis: a bi-directional two-sample mendelian randomized study
Source: Eur J Med Res. 2023 Sep 9;28:327. doi: 10.1186/s40001-023-01322-0 (PMC10492359; doi:10.1186/s40001-023-01322-0)
Supplement: Supplementary file 1 — Additional file 1: Table S1. The selected SNPs in the analysis of GS-KOA; Table S2. The selected SNPs in the analysis of GS-HOA; Table S3. The selected SNPs in the analysis of GS-TKR; Table S4. The selected SNPs in the analysis of GS-THR; Table S5. The selected SNPs in the analysis of ALM-KOA; Table S6. The selected SNPs in the analysis of ALM-HOA; Table S7. The selected SNPs in the analysis of ALM-TKR; Table S8. The selected SNPs in the analysis of ALM-THR; Table S9. The selected SNPs in the analysis of KOA-GS; Table S10. The selected SNPs in the analysis of KOA-ALM; Table S11. The selected SNPs in the analysis of HOA-GS; Table S12. The selected SNPs in the analysis of HOA-ALM. Table S13. The selected SNPs in the analysis of TKR-GS; Table S14. The selected SNPs in the analysis of TKR-ALM. Table S15. The selected SNPs in the analysis of THR-GS; Table S16. The selected SNPs in the analysis of THR-ALM. [file 40001_2023_1322_MOESM1_ESM.zip › New folder/Supplementary Table S6.xls]

## Sheet: ALM-HOAsuppl
SNP	beta.exposure	beta.outcome	eaf.exposure	eaf.outcome	pval.outcome	samplesize.outcome	se.outcome	pval.exposure	se.exposure	samplesize.exposure	R2	F	mr_keep	cofounders
rs4252548	-0.0753	0.224326	0.0218	0.028654	7.5e-14	146142	0.0299949	2.96e-31	0.0065	450243	0.000241827	108.907	FALSE	outcome
rs6470771	-0.0268	-0.0796334	0.1694	0.158432	1.2e-09	146142	0.0130971	1.54e-26	0.0025	450243	0.000202118	91.0202	FALSE	outcome
rs111365325	-0.0271	-0.0683677	0.2312	0.228098	2.65e-09	146142	0.0114866	1.12e-33	0.0022	450243	0.000261078	117.579	FALSE	outcome
rs55872725	0.0222	0.0479212	0.4037	0.417186	6.58e-07	146142	0.00963557	1.46e-30	0.0019	450243	0.000237279	106.858	FALSE	weight
rs7952436	-0.0453	-0.0962114	0.0823	0.077687	7.68e-07	137750	0.0194629	1.62e-39	0.0034	450243	0.000309975	139.607	FALSE	weight
rs1443536	0.0218	0.0470277	0.305	0.315004	5.62e-06	146142	0.0103581	1.91e-26	0.0021	450243	0.000201478	90.7319	FALSE	weight
rs10807137	-0.0455	0.0569019	0.825	0.828549	7.02e-06	146142	0.0126643	5.68e-75	0.0025	450243	0.000597785	269.308	FALSE	Weight
rs12347137	-0.046	-0.0482881	0.2023	0.210268	4.26e-05	146142	0.011798	9.8e-85	0.0024	450243	0.000682938	307.697	FALSE	weight
rs7768973	-0.024	0.0391736	0.411	0.411412	5.44e-05	146142	0.00970635	5.44e-36	0.0019	450243	0.000278875	125.596	FALSE	weight
rs2229840	0.0341	0.0468101	0.1597	0.159651	0.000315	146142	0.0129933	3.02e-40	0.0026	450243	0.000312089	140.559	FALSE	weight
rs7563362	0.0352	0.0480197	0.8566	0.859205	0.000485	146142	0.0137635	3.27e-39	0.0027	450243	0.000304399	137.094	FALSE	weight
rs59985551	-0.0313	-0.037052	0.2261	0.238407	0.000935	146142	0.011196	2.43e-44	0.0022	450243	0.00034285	154.418	FALSE	weight
rs2764264	0.0203	0.0306737	0.6954	0.690878	0.003053	146142	0.0103545	5.07e-23	0.0021	450243	0.000174577	78.6154	FALSE	weight
rs72771070	0.015	0.0305971	0.283	0.289797	0.003947	146142	0.0106153	1.3e-12	0.0021	450243	9.13e-05	41.1152	FALSE	weight
rs42039	0.0481	0.0315936	0.2444	0.247971	0.004252	146142	0.0110512	3.53e-106	0.0022	450243	0.000854502	385.061	FALSE	weight
rs9391254	0.0166	0.0292898	0.3205	0.326522	0.006569	133732	0.0107765	2.1e-16	0.002	450243	0.000120023	54.0457	FALSE	weight
rs12099669	0.0331	-0.0260843	0.6962	0.678489	0.010781	146142	0.0102302	1.39e-58	0.002	450243	0.000463455	208.763	FALSE	weight
rs1260326	0.0323	0.0248451	0.6045	0.613517	0.011026	146142	0.00977433	6.16e-64	0.0019	450243	0.000498859	224.719	FALSE	weight
rs3116602	-0.0612	-0.0295442	0.2153	0.212137	0.01103	146142	0.0116236	9.53e-155	0.0023	450243	0.00126555	570.526	FALSE	weight
rs62106258	-0.0504	-0.0622609	0.0486	0.042986	0.01167	146142	0.0246874	6.45e-31	0.0044	450243	0.000234904	105.788	FALSE	weight
rs3818416	0.0279	-0.027762	0.7645	0.770769	0.014551	146142	0.0113622	2.01e-35	0.0022	450243	0.000280289	126.233	FALSE	weight
rs76895963	0.1639	0.0884226	0.0207	0.020294	0.021587	142178	0.0384855	8.22e-112	0.0073	450243	0.00108912	490.899	FALSE	weight
rs4788218	0.0275	0.0223049	0.401	0.401074	0.022479	146142	0.00977353	5.52e-46	0.0019	450243	0.000363301	163.632	FALSE	weight
rs4073154	0.0274	-0.0258578	0.7784	0.781709	0.025758	146142	0.0115962	1.92e-33	0.0023	450243	0.000259002	116.644	FALSE	weight
rs72894003	-0.0423	0.0495775	0.0647	0.058391	0.026626	146142	0.0223628	1.9e-28	0.0038	450243	0.000216554	97.5225	FALSE	weight
rs143384	0.0725	-0.0210205	0.4038	0.415417	0.030254	146142	0.00970141	1e-200	0.0019	450243	0.00253084	1142.38	FALSE	weight
rs72801843	0.0313	-0.0211675	0.3015	0.298755	0.044634	146142	0.0105411	8.83e-52	0.0021	450243	0.000412641	185.865	FALSE	weight
rs12074850	0.0393	0.0322433	0.0898	0.0885	0.05863	146142	0.0170513	2.72e-33	0.0033	450243	0.000252481	113.706	FALSE	weight
rs41271299	0.0616	0.0443288	0.0513	0.046186	0.069219	146142	0.0243969	3.19e-47	0.0043	450243	0.00036935	166.358	FALSE	weight
rs9388490	0.0462	-0.0174626	0.4394	0.449707	0.069742	146142	0.00962878	1.33e-130	0.0019	450243	0.00105154	473.946	FALSE	weight
rs6570509	-0.0244	-0.0188974	0.2868	0.290963	0.071055	146142	0.0104688	1.27e-31	0.0021	450243	0.000243557	109.686	FALSE	weight
rs78378222	0.138	-0.0719178	0.0123	0.016363	0.071643	143365	0.0399237	4.51e-56	0.0087	450243	0.00046272	208.432	FALSE	weight
rs2142331	-0.0165	-0.0174931	0.6023	0.601596	0.075553	146142	0.00984367	1.38e-17	0.0019	450243	0.000130427	58.7311	FALSE	weight
rs7129320	-0.0389	-0.0229851	0.1661	0.155615	0.083968	146142	0.0133007	7.29e-53	0.0025	450243	0.000419192	188.816	FALSE	weight
rs80295797	-0.0198	0.017777	0.3265	0.319935	0.084349	146142	0.0102996	3.83e-23	0.002	450243	0.000172417	77.6428	FALSE	weight
rs1478575	0.0312	0.0173703	0.6843	0.685069	0.089441	146142	0.0102277	5.2e-54	0.002	450243	0.000420591	189.447	FALSE	weight
rs4752689	0.0205	-0.0167698	0.5839	0.595293	0.090783	141388	0.00991546	1.36e-26	0.0019	450243	0.000204209	91.9618	FALSE	weight
rs7689420	0.0466	0.0212298	0.8312	0.837137	0.099723	146142	0.0128962	1.5e-76	0.0025	450243	0.000609368	274.53	FALSE	weight
rs4244809	-0.0262	-0.0196355	0.2082	0.204554	0.099885	146142	0.0119335	5.55e-29	0.0023	450243	0.000226323	101.923	FALSE	weight
rs28678024	-0.0119	-0.0165877	0.2854	0.281115	0.123904	146142	0.0107811	1.9e-08	0.0021	450243	5.78e-05	26.0082	FALSE	weight
rs10203386	-0.0238	0.0142884	0.4519	0.441687	0.137825	146142	0.00962872	1.75e-36	0.0019	450243	0.000280599	126.373	FALSE	weight
rs12188208	-0.0195	-0.0157739	0.2349	0.229918	0.165691	146142	0.0113794	1.4e-18	0.0022	450243	0.000136679	61.5467	FALSE	weight
rs2270894	-0.0332	-0.0184282	0.2034	0.211008	0.170435	125690	0.0134433	1.25e-42	0.0024	450243	0.000357188	160.878	FALSE	weight
rs1047891	0.0233	0.0149231	0.3159	0.314048	0.177515	130444	0.0110669	5.7e-31	0.002	450243	0.000234645	105.672	FALSE	weight
rs10948	-0.0252	-0.0132119	0.6638	0.684341	0.199554	146142	0.0102991	3.43e-36	0.002	450243	0.000283443	127.654	FALSE	weight
rs2174008	-0.0192	-0.012189	0.4975	0.4991	0.210584	143322	0.00973591	5.89e-24	0.0019	450243	0.000184315	83.0016	FALSE	weight
rs11217863	-0.0268	0.0182377	0.1162	0.120565	0.213883	146142	0.0146728	1.06e-19	0.003	450243	0.000147523	66.4307	FALSE	weight
rs73052033	-0.0151	-0.0154382	0.1851	0.17891	0.216025	146142	0.0124787	4.79e-10	0.0024	450243	6.88e-05	30.972	FALSE	weight
rs244711	0.0279	0.0142549	0.686	0.690604	0.226604	130444	0.0117892	1.54e-37	0.0022	450243	0.000335345	151.037	FALSE	weight
rs704660	0.0153	0.011202	0.4095	0.404254	0.246884	146142	0.009674	2.28e-15	0.0019	450243	0.00011321	50.9778	FALSE	weight
rs1797070	0.0219	0.0123346	0.2684	0.268823	0.251417	146142	0.0107546	4.93e-25	0.0021	450243	0.000188354	84.8206	FALSE	weight
rs4655345	-0.0246	-0.0111081	0.3974	0.382826	0.259102	146142	0.00984308	5.81e-38	0.0019	450243	0.000289839	130.535	FALSE	weight
rs2181834	0.0254	0.0110121	0.5503	0.551921	0.259776	141388	0.00977189	7.69e-41	0.0019	450243	0.000319315	143.815	FALSE	weight
rs951366	0.0205	-0.0108707	0.3932	0.393474	0.265925	146142	0.00977145	9.15e-27	0.0019	450243	0.000200538	90.3086	FALSE	weight
rs905938	0.0394	0.0121019	0.2649	0.259303	0.273017	146142	0.0110405	8.43e-77	0.0021	450243	0.000604576	272.37	FALSE	weight
rs11243202	0.0302	0.0103231	0.486	0.482991	0.281324	146142	0.00958194	2.83e-57	0.0019	450243	0.000455662	205.251	FALSE	weight
rs36000545	-0.022	-0.0108964	0.3957	0.384371	0.293134	137750	0.010365	2.56e-29	0.002	450243	0.00023147	104.241	FALSE	weight
rs12051245	0.0299	0.0114564	0.2318	0.243439	0.316257	146142	0.0114315	2.56e-40	0.0022	450243	0.000318391	143.398	FALSE	weight
rs7735891	0.0259	0.00958888	0.4629	0.44623	0.318007	146142	0.00960269	1.14e-42	0.0019	450243	0.000333558	150.232	FALSE	weight
rs6874142	0.0288	0.0181803	0.1138	0.105138	0.32457	125690	0.0184551	5.15e-20	0.0031	450243	0.000167297	75.3367	FALSE	weight
rs6142059	0.0116	0.00878245	0.4926	0.498712	0.360426	146142	0.00960299	1.19e-09	0.0019	450243	6.73e-05	30.2876	FALSE	weight
rs599004	-0.0157	-0.00987358	0.2807	0.270249	0.366088	146142	0.0109242	6.53e-14	0.0021	450243	9.95e-05	44.8198	FALSE	weight
rs1472852	-0.0638	0.0116696	0.1582	0.148155	0.38852	146142	0.0135331	8.22e-135	0.0026	450243	0.00108414	488.656	FALSE	weight
rs543650	0.025	0.00840724	0.5987	0.6007	0.389584	146142	0.00977164	1.49e-37	0.002	450243	0.000300323	135.258	FALSE	weight
rs62621812	0.0743	-0.0266972	0.0204	0.028848	0.391104	144606	0.0311295	3.16e-27	0.0069	450243	0.000220641	99.3636	FALSE	weight
rs11959466	0.038	-0.0195988	0.0564	0.058091	0.403407	130444	0.0234561	2.24e-19	0.0042	450243	0.000153697	69.2111	FALSE	weight
rs10962212	0.0143	-0.00793439	0.4184	0.4107	0.412126	146142	0.00967423	7.47e-14	0.0019	450243	9.95e-05	44.8132	FALSE	weight
rs45528934	0.0262	0.0107728	0.1623	0.153491	0.423857	146142	0.0134702	1.97e-24	0.0026	450243	0.000186655	84.0554	FALSE	weight
rs55852614	-0.0393	0.00791927	0.2474	0.242698	0.475311	146142	0.0110935	3.29e-73	0.0022	450243	0.000575147	259.104	FALSE	weight
rs13103161	-0.0284	0.00648791	0.3891	0.389387	0.508691	146142	0.00981711	2.38e-48	0.0019	450243	0.000383441	172.707	FALSE	weight
rs2885697	-0.0323	-0.00665208	0.665	0.666778	0.509494	146142	0.0100846	9.21e-60	0.002	450243	0.000464838	209.386	FALSE	weight
rs10483727	-0.0368	-0.00640147	0.6109	0.615934	0.513571	146142	0.00979885	6.73e-80	0.0019	450243	0.000643809	290.056	FALSE	weight
rs6902109	-0.0167	0.00618811	0.5401	0.548458	0.522443	146142	0.0096752	1.03e-18	0.0019	450243	0.000138548	62.3887	FALSE	weight
rs9634212	0.0471	-0.00703166	0.221	0.223351	0.541027	146142	0.0115035	8.59e-95	0.0023	450243	0.000763838	344.174	FALSE	weight
rs72656010	-0.0668	-0.00846904	0.1322	0.132494	0.550689	146142	0.0141925	7.31e-126	0.0028	450243	0.00102385	461.449	FALSE	weight
rs6821305	0.0204	-0.00596716	0.399	0.401159	0.573655	128978	0.010605	3.15e-26	0.0019	450243	0.00019959	89.8813	FALSE	weight
rs2035901	0.024	-0.00500943	0.4679	0.485707	0.603879	146142	0.00965524	9.43e-37	0.0019	450243	0.000286813	129.172	FALSE	weight
rs2194411	0.0443	0.00762486	0.1283	0.125257	0.606692	146142	0.0148113	2.43e-54	0.0029	450243	0.000438966	197.727	FALSE	weight
rs3184504	0.0183	-0.00456755	0.517	0.515426	0.631806	146142	0.00953189	2.71e-22	0.0019	450243	0.000167251	75.316	FALSE	weight
rs34879158	-0.0363	0.00469601	0.263	0.250344	0.66936	146142	0.010997	1.55e-63	0.0022	450243	0.000510818	230.109	FALSE	weight
rs6762851	-0.0218	-0.0041693	0.3573	0.355932	0.674923	146142	0.00994107	1.5e-28	0.002	450243	0.000218265	98.2934	FALSE	weight
rs2812208	0.1156	0.0129587	0.021	0.025393	0.678437	144606	0.0312561	5.51e-68	0.0066	450243	0.000549475	247.532	FALSE	weight
rs2240735	0.0189	0.0041215	0.748	0.750117	0.709598	146142	0.0110675	3.99e-18	0.0022	450243	0.000134665	60.64	FALSE	weight
rs798548	-0.0359	0.00335261	0.3006	0.296278	0.748153	146142	0.0104418	2.86e-68	0.0021	450243	0.000541918	244.126	FALSE	weight
rs310796	0.0142	0.00325071	0.6811	0.685702	0.752323	146142	0.0103008	2.53e-12	0.002	450243	8.76e-05	39.4417	FALSE	weight
rs34776209	-0.0317	-0.00344392	0.2475	0.239726	0.759235	146142	0.0112368	1.78e-47	0.0022	450243	0.000374309	168.592	FALSE	weight
rs34517439	0.0421	-0.00435949	0.1221	0.117912	0.774265	146142	0.0152004	5.8e-48	0.0029	450243	0.000379975	171.145	FALSE	weight
rs4735761	0.0331	0.00293029	0.2857	0.286391	0.781009	146142	0.0105404	3.66e-56	0.0021	450243	0.000447174	201.426	FALSE	weight
rs1319012	-0.052	-0.0046518	0.9259	0.917732	0.799344	146142	0.0183001	3.3e-45	0.0037	450243	0.000371038	167.119	FALSE	weight
rs11014285	0.0342	-0.00243296	0.1654	0.15582	0.855304	146142	0.0133419	2.89e-40	0.0026	450243	0.000322921	145.439	FALSE	weight
rs12541381	-0.0319	0.00171952	0.2575	0.253016	0.878081	141388	0.0112092	2.81e-49	0.0022	450243	0.000389121	175.267	FALSE	weight
rs62515437	0.0369	-0.00149712	0.2253	0.233474	0.896198	146142	0.0114752	8.79e-60	0.0023	450243	0.000475311	214.106	FALSE	weight
rs9669278	-0.0496	0.00119371	0.5183	0.504467	0.90107	146142	0.00960272	5.25e-151	0.0019	450243	0.00122843	553.771	FALSE	weight
rs2005172	0.048	0.00111462	0.6397	0.642791	0.911936	146142	0.0100782	2.35e-128	0.002	450243	0.00106207	478.696	FALSE	weight
rs4282339	-0.0311	0.00124323	0.2075	0.201532	0.915837	146142	0.0117642	6.16e-41	0.0023	450243	0.000318103	143.269	FALSE	weight
rs2871960	0.0469	0.000354063	0.4448	0.442749	0.970571	146142	0.00959724	2.17e-135	0.0019	450243	0.0010864	489.674	FALSE	weight
rs4870941	-0.0297	-0.000256033	0.238	0.238214	0.981792	146142	0.0112185	1.09e-39	0.0023	450243	0.000319945	144.098	FALSE	weight
rs10123619	-0.0171	-0.0657718	0.8425	0.840157	4.65e-07	146142	0.0130494	4.05e-11	0.0026	450243	7.76e-05	34.9423	TRUE
rs2521349	0.0155	0.0490625	0.3847	0.393565	5.25e-07	146142	0.00977936	2.01e-15	0.0019	450243	0.000113737	51.215	TRUE
rs4383083	0.0111	-0.0501245	0.6466	0.649451	1.37e-06	141388	0.0103792	2.91e-08	0.002	450243	5.63e-05	25.3541	TRUE
rs1324538	0.0237	-0.0460251	0.3836	0.387874	2.52e-06	146142	0.00977904	1.73e-34	0.0019	450243	0.000265624	119.627	TRUE
rs10471339	-0.011	-0.0451263	0.3823	0.373198	5.11e-06	146142	0.00989564	1.45e-08	0.0019	450243	5.71e-05	25.7316	TRUE
rs7301341	-0.0255	0.0453782	0.3268	0.336577	1.12e-05	141388	0.0103306	9.27e-37	0.002	450243	0.000286112	128.856	TRUE
rs2138374	-0.0149	-0.0420369	0.696	0.6897	4.52e-05	146142	0.0103053	2.79e-13	0.002	450243	9.39e-05	42.303	TRUE
rs4752829	0.0262	0.0390957	0.2861	0.290365	0.000318	146142	0.0108594	5.9e-36	0.0021	450243	0.000280406	126.286	TRUE
rs246177	0.0214	0.0353874	0.3681	0.366534	0.000468	146142	0.0101152	2.04e-27	0.002	450243	0.000213045	95.9421	TRUE
rs76517946	-0.0368	-0.057089	0.0814	0.081129	0.00113	146142	0.0175336	1.69e-26	0.0035	450243	0.000202524	91.2031	TRUE
rs876122	0.0162	0.0489445	0.8788	0.872772	0.001136	141388	0.0150391	2.19e-08	0.0029	450243	5.59e-05	25.1722	TRUE
rs604723	-0.0166	-0.0339849	0.7248	0.724322	0.001514	146142	0.0107141	8.16e-15	0.0021	450243	0.000109929	49.5	TRUE
rs77447813	0.0224	0.0520069	0.087	0.093197	0.001599	146142	0.0164783	3.21e-11	0.0034	450243	7.97e-05	35.8918	TRUE
rs7570235	-0.0168	-0.0299655	0.5911	0.592579	0.002343	146142	0.00984764	2.08e-18	0.0019	450243	0.000136435	61.4371	TRUE
rs77809369	0.0237	0.0627541	0.0642	0.0588	0.002852	146142	0.0210355	9.83e-10	0.0039	450243	6.75e-05	30.3892	TRUE
rs7095472	0.0267	0.0283203	0.5335	0.537248	0.003054	146142	0.00956039	7.66e-45	0.0019	450243	0.000354845	159.822	TRUE
rs9343327	0.014	0.0280353	0.4985	0.486712	0.003277	146142	0.00953426	1.09e-13	0.0019	450243	9.8e-05	44.1275	FALSE
rs9594714	0.0144	0.0289781	0.3052	0.307239	0.004912	146142	0.0103024	2.65e-12	0.0021	450243	8.79e-05	39.5988	TRUE
rs10748128	0.0255	0.0278126	0.3446	0.350011	0.005277	146142	0.00997004	6.77e-38	0.002	450243	0.000293719	132.283	TRUE
rs57513571	-0.0191	-0.0327815	0.2004	0.204756	0.006564	146142	0.01206	7.02e-16	0.0024	450243	0.000116914	52.6457	TRUE
rs4847378	0.0136	-0.0263173	0.6121	0.612774	0.007364	146142	0.00982018	1.64e-12	0.0019	450243	8.78e-05	39.5488	TRUE
rs2717008	-0.0127	0.025841	0.3835	0.377729	0.0082	146142	0.00977449	4.99e-11	0.0019	450243	7.63e-05	34.3411	TRUE
rs9266244	-0.0427	-0.037106	0.7077	0.713775	0.008456	100110	0.0140911	1.21e-94	0.0021	450243	0.000754334	339.889	TRUE
rs73197345	0.0211	-0.0362979	0.1367	0.135846	0.00976	146142	0.014046	3.55e-14	0.0028	450243	0.000105081	47.3169	TRUE
rs1330826	0.0162	-0.0297018	0.2268	0.224503	0.009968	146142	0.011526	1.04e-12	0.0023	450243	9.2e-05	41.4457	TRUE
rs1341215	0.0229	0.0350862	0.1374	0.141514	0.010115	146142	0.0136423	6.32e-17	0.0027	450243	0.000124307	55.9753	TRUE
rs867529	0.0184	0.0273321	0.2796	0.283821	0.010208	146142	0.0106404	1e-18	0.0021	450243	0.000136388	61.4159	TRUE
rs781669	0.0164	-0.0244802	0.5236	0.521112	0.010235	146142	0.00953358	3.14e-18	0.0019	450243	0.00013418	60.4216	TRUE
rs6505216	-0.0498	-0.0388146	0.233	0.241227	0.0113	87700	0.0153219	1.83e-101	0.0023	450243	0.000886421	399.457	TRUE
rs3828729	-0.016	-0.0264442	0.3094	0.307056	0.011349	146142	0.010445	4.67e-15	0.002	450243	0.0001094	49.2617	TRUE
rs78457529	-0.0904	-0.108522	0.0117	0.014912	0.011466	141879	0.0429252	1.22e-24	0.0088	450243	0.000188991	85.1077	TRUE
rs10203320	0.0138	0.0264477	0.3289	0.330277	0.011542	146142	0.0104708	7.86e-12	0.002	450243	8.41e-05	37.8548	TRUE
rs9647379	0.0215	0.0245482	0.4111	0.411563	0.014683	146142	0.0100603	5.55e-29	0.0019	450243	0.000223818	100.795	TRUE
rs861674	0.0128	0.0232983	0.4578	0.459949	0.015277	146142	0.0096046	1.36e-11	0.0019	450243	8.13e-05	36.624	FALSE
rs80280630	-0.0168	0.0373391	0.1115	0.107417	0.015454	146142	0.0154194	2.28e-08	0.003	450243	5.59e-05	25.1797	TRUE
rs57791149	-0.0173	-0.025035	0.4024	0.400144	0.015537	133732	0.0103467	3.26e-19	0.0019	450243	0.000143943	64.8184	TRUE
rs7321635	-0.0132	-0.0239226	0.6465	0.64011	0.016132	146142	0.00994323	2.58e-11	0.002	450243	7.96e-05	35.8604	TRUE
rs3764002	0.028	-0.0263861	0.2617	0.271593	0.016178	141388	0.0109719	4.47e-39	0.0021	450243	0.000302958	136.446	TRUE
rs4985445	-0.0175	-0.0230864	0.4565	0.446383	0.016521	146142	0.0096306	3.3e-20	0.0019	450243	0.000151966	68.4317	TRUE
rs59950280	-0.0254	-0.0250604	0.3316	0.328423	0.017169	141388	0.010516	7.32e-36	0.002	450243	0.000285988	128.801	TRUE
rs13209685	0.0277	0.0303575	0.1594	0.167997	0.017491	146142	0.0127755	7.49e-27	0.0026	450243	0.000205621	92.598	TRUE
rs10112506	-0.012	-0.0235153	0.3898	0.37559	0.01773	146142	0.00991702	5.76e-10	0.0019	450243	6.85e-05	30.8448	TRUE
rs6582398	0.014	0.0257136	0.6002	0.606529	0.018323	125690	0.0109001	1.14e-12	0.002	450243	9.41e-05	42.3556	TRUE
rs10068640	0.0112	0.0232242	0.3651	0.369763	0.018636	146142	0.00987116	1.28e-08	0.002	450243	5.82e-05	26.1851	TRUE
rs62143873	-0.0115	0.0232213	0.5033	0.50414	0.018881	141388	0.00989035	1.19e-09	0.0019	450243	6.61e-05	29.7729	TRUE
rs7522400	0.0129	0.026267	0.7683	0.7651	0.019432	146142	0.0112389	5.62e-09	0.0022	450243	5.92e-05	26.677	TRUE
rs12943867	0.0184	-0.026537	0.3367	0.332783	0.019447	130444	0.0113559	7.57e-20	0.002	450243	0.000151223	68.0972	TRUE
rs6693481	-0.0143	-0.0241286	0.6951	0.682137	0.019471	146142	0.0103273	2.21e-12	0.002	450243	8.67e-05	39.0292	TRUE
rs8020095	-0.0145	-0.0315619	0.15	0.149881	0.020202	146142	0.0135892	4.53e-08	0.0027	450243	5.36e-05	24.1404	TRUE
rs12724708	0.0243	-0.0252798	0.3574	0.36064	0.020277	127624	0.0108909	1.66e-35	0.002	450243	0.00027123	122.152	TRUE
rs62501195	-0.0198	-0.0298296	0.1712	0.17592	0.02094	146142	0.0129185	8.11e-15	0.0025	450243	0.000111254	50.0965	TRUE
rs7902	0.0149	0.0221127	0.4469	0.44192	0.021667	146142	0.00963031	5.22e-15	0.0019	450243	0.000109753	49.4207	TRUE
rs35816944	-0.1088	-0.152844	0.0066	0.005734	0.024406	136412	0.06791	1.27e-20	0.0117	450243	0.000155223	69.8986	TRUE
rs2748501	-0.0195	-0.0214954	0.4395	0.446512	0.025212	146142	0.00960413	1.31e-24	0.0019	450243	0.000187341	84.3646	TRUE
rs12702693	0.0173	0.0214571	0.4542	0.441762	0.025469	146142	0.00960389	6.56e-20	0.0019	450243	0.000148389	66.8209	TRUE
rs10776560	-0.0157	-0.0209673	0.4995	0.487436	0.02826	146142	0.00955814	7.88e-17	0.0019	450243	0.000123245	55.4967	TRUE
rs112153300	0.0261	-0.0358925	0.089	0.088717	0.033505	146142	0.0168828	7.05e-15	0.0034	450243	0.000110464	49.7408	TRUE
rs12512942	-0.0162	-0.0208927	0.6376	0.625257	0.033819	146142	0.00984474	1.58e-16	0.002	450243	0.000121282	54.6128	TRUE
rs2296316	-0.0192	-0.0203956	0.4643	0.45492	0.035142	146142	0.00968121	1.59e-23	0.0019	450243	0.00018338	82.5805	TRUE
rs17478946	-0.0192	-0.0223396	0.3004	0.294751	0.035298	146142	0.010613	9.98e-21	0.0021	450243	0.000154947	69.7741	TRUE
rs11121615	-0.0202	0.0237702	0.6894	0.679319	0.035575	130444	0.0113097	3.32e-23	0.002	450243	0.000174745	78.6912	TRUE
rs839255	-0.0126	-0.0214522	0.6847	0.677503	0.035972	146142	0.0102288	8.38e-10	0.0021	450243	6.85e-05	30.8653	TRUE
rs34390533	-0.0257	0.0230454	0.248	0.248432	0.037336	146142	0.0110685	6.69e-32	0.0022	450243	0.000246357	110.948	TRUE
rs702886	0.012	0.0205783	0.3505	0.350878	0.03988	146142	0.0100138	1.11e-09	0.002	450243	6.56e-05	29.5211	TRUE
rs61397287	0.0235	-0.0523258	0.0747	0.07446	0.040272	69050	0.025513	4.45e-11	0.0036	450243	7.63e-05	34.3753	TRUE
rs12831751	0.0172	0.0217212	0.2857	0.283246	0.040688	146142	0.0106128	1.57e-16	0.0021	450243	0.000120747	54.372	TRUE
rs9894577	-0.031	0.0209539	0.318	0.316509	0.041011	146142	0.0102543	1.4e-52	0.002	450243	0.000416836	187.755	TRUE
rs61729527	-0.0346	0.0444799	0.0519	0.054017	0.041116	146142	0.0217787	4.86e-16	0.0043	450243	0.000117816	53.0518	TRUE
rs147110934	-0.0722	0.0683724	0.0243	0.022226	0.042309	146142	0.0336732	9.39e-32	0.0062	450243	0.000247188	111.322	TRUE
rs8019890	0.025	0.0200614	0.5313	0.538661	0.042506	141388	0.00988962	1.96e-38	0.0019	450243	0.000311275	140.193	TRUE
rs11221657	0.0179	0.0273136	0.1352	0.149945	0.043003	146142	0.013497	1.21e-10	0.0028	450243	7.49e-05	33.737	TRUE
rs111622870	-0.0282	-0.0467452	0.0482	0.046486	0.04532	146142	0.0233531	1.86e-10	0.0044	450243	7.3e-05	32.8547	TRUE
rs10005035	-0.0175	-0.0210822	0.2823	0.276683	0.048471	146142	0.0106842	6.51e-17	0.0021	450243	0.000124097	55.8803	TRUE
rs61528919	0.014	0.0313421	0.3609	0.360396	0.049568	87700	0.0159609	3.33e-12	0.002	450243	9.04e-05	40.7123	TRUE
rs12517711	-0.0147	-0.0194653	0.3917	0.38473	0.051293	141388	0.00998723	2.79e-14	0.0019	450243	0.000102976	46.3688	TRUE
rs117335233	-0.0236	-0.0434722	0.053	0.050529	0.052807	146142	0.0224489	2.56e-08	0.0042	450243	5.59e-05	25.1738	TRUE
rs9568031	-0.0115	-0.0204364	0.706	0.701069	0.05311	146142	0.0105668	3.34e-08	0.0021	450243	5.49e-05	24.7199	TRUE
rs10829226	-0.0112	-0.019348	0.6359	0.642268	0.053328	146142	0.0100132	1.33e-08	0.002	450243	5.81e-05	26.1545	TRUE
rs10832963	-0.0203	-0.0208815	0.7445	0.733674	0.055366	146142	0.0108985	9.23e-21	0.0022	450243	0.000156775	70.5977	TRUE
rs12344515	-0.0163	-0.0212747	0.2402	0.238115	0.056738	146142	0.0111659	2.28e-13	0.0022	450243	9.7e-05	43.6681	TRUE
rs17278379	0.0226	0.0281865	0.124	0.120129	0.057033	146142	0.0148112	2.4e-15	0.0029	450243	0.000110962	49.965	TRUE
rs2142644	-0.0181	0.0257009	0.672	0.6708	0.057895	87700	0.0135518	3.37e-19	0.002	450243	0.000144421	65.0336	TRUE
rs2025808	0.0122	-0.0206538	0.2541	0.254263	0.058681	146142	0.0109246	1.72e-08	0.0022	450243	5.64e-05	25.4041	TRUE
rs2188805	0.0114	0.0196223	0.3359	0.315296	0.062006	146142	0.0105143	2e-08	0.002	450243	5.8e-05	26.1068	TRUE
rs9905385	-0.0339	0.0189555	0.6707	0.674485	0.063837	146142	0.0102279	1.94e-63	0.002	450243	0.000507633	228.673	TRUE
rs4274112	-0.0217	-0.018545	0.3733	0.371488	0.065932	146142	0.0100849	2.47e-28	0.002	450243	0.000220327	99.222	TRUE
rs62466110	-0.0371	-0.0407436	0.067	0.077475	0.066313	125690	0.0221878	5.74e-20	0.0041	450243	0.000172082	77.4915	TRUE
rs4360494	-0.0198	0.017944	0.5541	0.558248	0.070334	146142	0.00991518	7.88e-26	0.0019	450243	0.000193725	87.2399	FALSE
rs55717234	0.0122	-0.0196379	0.5732	0.578724	0.07273	130444	0.0109433	1.34e-10	0.0019	450243	7.28e-05	32.7912	TRUE
rs291979	0.0242	-0.0208825	0.2289	0.219605	0.077681	141388	0.0118361	6.76e-27	0.0023	450243	0.000206737	93.1005	TRUE
rs115912456	0.0577	-0.0420791	0.0412	0.041191	0.082058	146142	0.0241991	3.69e-34	0.0047	450243	0.000263031	118.458	TRUE
rs75508358	0.0266	0.0384839	0.0457	0.049109	0.083096	146142	0.0222065	4.29e-09	0.0045	450243	6.17e-05	27.7886	TRUE
rs4683435	0.0144	0.0197599	0.7723	0.776807	0.083196	146142	0.0114059	1.6e-10	0.0022	450243	7.29e-05	32.8383	TRUE
rs9898189	-0.0163	-0.0175363	0.6446	0.64233	0.085017	146142	0.010182	1.88e-15	0.0021	450243	0.000121734	54.8164	TRUE
rs77013652	0.049	0.0665149	0.015	0.018018	0.087604	140638	0.0389392	1.5e-09	0.0081	450243	7.09e-05	31.9467	TRUE
rs2807339	0.0162	-0.0188335	0.7586	0.749172	0.089561	146142	0.0110934	1.24e-13	0.0022	450243	9.61e-05	43.281	TRUE
rs74494415	-0.0417	-0.0406855	0.0398	0.042454	0.090777	146142	0.0240556	1.82e-17	0.0049	450243	0.000132907	59.848	TRUE
rs12230946	0.0271	-0.0258492	0.0911	0.113753	0.094236	146142	0.0154465	1.45e-16	0.0033	450243	0.000121619	54.7647	TRUE
rs61919240	0.0137	0.0170164	0.3244	0.319618	0.096158	146142	0.0102276	9.77e-12	0.002	450243	8.23e-05	37.0444	TRUE
rs8042578	0.0287	0.0182689	0.2426	0.250285	0.097409	146142	0.0110216	2.29e-38	0.0022	450243	0.000302698	136.328	TRUE
rs2140619	0.0113	-0.0160908	0.4128	0.421809	0.099622	146142	0.00977164	5.18e-09	0.0019	450243	6.19e-05	27.8731	TRUE
rs1035583	0.0148	0.0160141	0.6177	0.608121	0.102164	146142	0.00979783	1.99e-14	0.0019	450243	0.000103451	46.5828	TRUE
rs80132799	0.0231	-0.031306	0.0679	0.069988	0.103194	146142	0.0192113	1.31e-09	0.0038	450243	6.75e-05	30.4131	TRUE
rs12533452	0.0237	-0.0205742	0.1569	0.174571	0.105978	146142	0.0127273	1.31e-19	0.0026	450243	0.000148603	66.9173	TRUE
rs2237485	0.0191	-0.0181243	0.2234	0.238562	0.106743	146142	0.0112363	3.73e-17	0.0023	450243	0.000126584	57.0003	TRUE
rs67527161	-0.0182	-0.0190867	0.209	0.203891	0.107584	146142	0.0118614	5.79e-15	0.0023	450243	0.000109521	49.316	TRUE
rs117818446	0.0423	0.0570824	0.0202	0.01999	0.108032	144606	0.0355188	5.29e-10	0.0068	450243	7.08e-05	31.8915	TRUE
rs6977416	0.0457	-0.0159932	0.3338	0.34662	0.110202	146142	0.0100127	1.43e-113	0.002	450243	0.000928867	418.603	TRUE
rs28592876	0.03	-0.0189769	0.2051	0.203309	0.112542	146142	0.0119587	9.09e-38	0.0023	450243	0.000293461	132.167	TRUE
rs963317	-0.0136	-0.0158989	0.6629	0.660889	0.114877	146142	0.010084	1.03e-11	0.002	450243	8.27e-05	37.2216	TRUE
rs7020491	-0.0178	-0.0152923	0.4266	0.445194	0.114909	146142	0.00970014	1.22e-20	0.0019	450243	0.000155006	69.8009	TRUE
rs7320878	-0.015	-0.0186305	0.6034	0.587125	0.115465	100110	0.0118357	1.34e-14	0.0019	450243	0.000107689	48.4911	TRUE
rs34287	0.0187	0.0157936	0.341	0.366913	0.115649	146142	0.0100385	1.17e-20	0.002	450243	0.000157164	70.7728	TRUE
rs577289	-0.0125	0.0184084	0.2808	0.276942	0.119861	125690	0.0118355	5.39e-09	0.0021	450243	6.31e-05	28.4164	TRUE
rs72809820	-0.0111	0.015771	0.324	0.335988	0.120444	146142	0.0101557	3.13e-08	0.002	450243	5.4e-05	24.3017	TRUE
rs4644481	-0.0112	-0.0148964	0.4328	0.437628	0.121835	146142	0.00962849	3.54e-09	0.0019	450243	6.16e-05	27.7307	TRUE
rs336630	-0.0106	-0.0154111	0.43	0.421162	0.125466	141388	0.010058	2.9e-08	0.0019	450243	5.51e-05	24.8001	TRUE
rs12713004	0.0367	-0.0164352	0.7254	0.732913	0.128051	146142	0.0107996	2.4e-68	0.0021	450243	0.000536587	241.723	TRUE
rs143076454	-0.0499	-0.0549801	0.0186	0.020617	0.130279	139719	0.0363384	1.06e-12	0.007	450243	9.09e-05	40.9331	TRUE
rs57059662	0.0118	-0.0153683	0.6774	0.680479	0.132933	146142	0.0102276	5.63e-09	0.002	450243	6.09e-05	27.4015	TRUE
rs12461874	-0.0181	0.0160505	0.2784	0.275961	0.132979	146142	0.0106828	1.26e-17	0.0021	450243	0.000131629	59.2728	TRUE
rs610694	0.0136	-0.0141849	0.4903	0.490933	0.13478	146142	0.00948497	4.29e-13	0.0019	450243	9.24e-05	41.6265	TRUE
rs9610447	0.0152	-0.0166051	0.7471	0.748629	0.136029	146142	0.0111388	5.29e-12	0.0022	450243	8.73e-05	39.3122	TRUE
rs1584011	0.0159	0.0148233	0.3559	0.355055	0.137726	146142	0.00998666	9.78e-16	0.002	450243	0.000115906	52.1916	TRUE
rs10283100	0.0575	0.0310264	0.9445	0.941812	0.138848	146142	0.0209624	4.11e-44	0.0041	450243	0.000346626	156.119	TRUE
rs1514134	-0.0114	-0.0144304	0.3849	0.38531	0.139749	146142	0.00977187	3.57e-09	0.0019	450243	6.15e-05	27.708	TRUE
rs713467	0.0146	-0.0141983	0.4345	0.443836	0.140323	146142	0.00962866	3.09e-14	0.0019	450243	0.000104751	47.1681	TRUE
rs116092985	-0.0401	-0.0309549	0.0958	0.087817	0.14044	100110	0.0209984	1.17e-34	0.0033	450243	0.000278579	125.463	TRUE
rs331917	-0.0127	0.0142237	0.5803	0.561861	0.142537	146142	0.00969967	3.54e-11	0.0019	450243	7.86e-05	35.376	TRUE
rs1405227	0.0129	0.0149783	0.3167	0.31678	0.146869	146142	0.010325	1.57e-10	0.002	450243	7.2e-05	32.4299	TRUE
rs947099	0.0117	-0.0143332	0.3536	0.353518	0.148273	146142	0.00991467	2.71e-09	0.002	450243	6.26e-05	28.1765	TRUE
rs670318	0.0413	-0.032231	0.9515	0.949712	0.152919	146142	0.0225502	2.52e-21	0.0044	450243	0.000157428	70.8915	TRUE
rs73856768	-0.0247	-0.0258763	0.0805	0.077591	0.153358	146142	0.0181236	1.55e-12	0.0035	450243	9.03e-05	40.6683	TRUE
rs112537273	-0.0212	0.0163825	0.2299	0.225852	0.155109	146142	0.011523	3.34e-21	0.0022	450243	0.000159143	71.6642	TRUE
rs3769598	0.0171	0.0204323	0.1438	0.134748	0.157963	141388	0.0144709	1.32e-10	0.0027	450243	7.2e-05	32.4215	TRUE
rs73696333	0.0191	-0.0176336	0.2012	0.209497	0.162079	134082	0.0126124	3.2e-15	0.0024	450243	0.000117263	52.803	TRUE
rs35268848	0.0737	-0.0746492	0.0119	0.01456	0.16256	123891	0.053454	2.83e-13	0.0101	450243	0.000127736	57.5193	TRUE
rs7633464	0.0175	0.0132173	0.4786	0.482665	0.165489	146142	0.00953046	1.27e-20	0.0019	450243	0.000152844	68.8274	TRUE
rs12962050	0.0153	0.0137185	0.6445	0.650281	0.169539	146142	0.00998661	1.52e-14	0.002	450243	0.000107269	48.3022	TRUE
rs12150907	-0.0219	0.016864	0.1977	0.19422	0.17004	146142	0.0122909	7.22e-20	0.0024	450243	0.000152146	68.513	TRUE
rs40270	0.0151	0.0153451	0.7724	0.761142	0.17028	146142	0.0111902	1.9e-11	0.0022	450243	8.02e-05	36.0976	TRUE
rs9890062	0.0267	-0.036858	0.0615	0.059536	0.170507	87700	0.0268923	1.2e-11	0.0039	450243	8.23e-05	37.0546	TRUE
rs72695791	-0.0297	0.0353588	0.036	0.036129	0.170928	146142	0.0258239	4.58e-09	0.0051	450243	6.12e-05	27.5673	TRUE
rs11590254	0.0186	0.0140371	0.3114	0.318	0.170989	146142	0.0102533	4.34e-20	0.002	450243	0.000148368	66.8115	TRUE
rs7014590	-0.0228	0.0147837	0.2614	0.265897	0.173122	146142	0.0108525	4.48e-26	0.0022	450243	0.000200731	90.3955	TRUE
rs17718736	0.0115	-0.0143008	0.3226	0.316238	0.173756	141388	0.0105135	1.39e-08	0.002	450243	5.78e-05	26.0259	TRUE
rs62370472	-0.0253	0.0156874	0.209	0.221517	0.174358	146142	0.011549	1.45e-27	0.0023	450243	0.000211638	95.3083	TRUE
rs33973388	0.0249	0.0134314	0.4353	0.425361	0.174377	141388	0.00988858	1.45e-38	0.0019	450243	0.000304814	137.282	TRUE
rs61944841	0.0253	0.0162739	0.4138	0.4117	0.180349	100110	0.0121476	3.54e-37	0.002	450243	0.000310533	139.858	TRUE
rs4965298	-0.0119	-0.0143221	0.7127	0.720918	0.181099	146142	0.0107091	1.81e-08	0.0021	450243	5.8e-05	26.1118	TRUE
rs680882	0.0133	-0.0148443	0.7606	0.757335	0.183648	146142	0.0111644	1.98e-09	0.0022	450243	6.44e-05	29.0059	TRUE
rs10019221	-0.0124	-0.0132636	0.5974	0.603831	0.184106	141388	0.00998599	1.22e-10	0.0019	450243	7.4e-05	33.3035	TRUE
rs2925155	-0.015	-0.0146894	0.2612	0.255487	0.186888	143322	0.0111296	5.47e-12	0.0022	450243	8.68e-05	39.1017	TRUE
rs5753518	0.0242	-0.0213146	0.0899	0.101062	0.18865	146142	0.0162139	5.04e-13	0.0033	450243	9.58e-05	43.1515	TRUE
rs11778491	-0.0247	0.0144688	0.2518	0.244348	0.190284	146142	0.0110471	8.39e-30	0.0022	450243	0.000229878	103.524	TRUE
rs3782232	-0.0339	-0.0250584	0.0712	0.067789	0.190518	146142	0.0191424	2.41e-20	0.0037	450243	0.000151996	68.4451	TRUE
rs11612462	0.015	-0.0166939	0.1698	0.165095	0.195255	146142	0.0128891	2.55e-09	0.0025	450243	6.34e-05	28.5631	TRUE
rs2236406	0.0394	0.0128543	0.3493	0.365653	0.1992	146142	0.0100124	1.26e-87	0.002	450243	0.00070567	317.946	TRUE
rs9828525	0.0121	0.0123771	0.4113	0.413723	0.200746	146142	0.00967391	2.51e-10	0.0019	450243	7.09e-05	31.9249	TRUE
rs2754255	-0.0153	0.0147665	0.2245	0.220629	0.202813	146142	0.0115945	1.05e-11	0.0023	450243	8.15e-05	36.7021	TRUE
rs8017006	0.0122	0.0184573	0.3275	0.310019	0.208508	69050	0.0146757	2.22e-09	0.002	450243	6.56e-05	29.5207	TRUE
rs350832	-0.0165	0.0146295	0.7709	0.770973	0.209831	146142	0.011666	3.44e-13	0.0023	450243	9.62e-05	43.302	TRUE
rs10793931	-0.0132	-0.0124552	0.3555	0.359843	0.210222	146142	0.00994069	3.23e-11	0.002	450243	7.98e-05	35.9518	TRUE
rs10864899	-0.0112	-0.0146482	0.5643	0.546809	0.21202	100110	0.011737	3.85e-09	0.0019	450243	6.17e-05	27.7738	TRUE
rs116008080	-0.0415	-0.0379501	0.0238	0.024858	0.222506	144606	0.0311094	4.06e-11	0.0063	450243	8e-05	36.0348	TRUE
rs13430869	0.0272	0.0129557	0.7427	0.727155	0.227458	146142	0.0107344	6.37e-37	0.0021	450243	0.000282762	127.347	TRUE
rs11260035	0.015	0.0129587	0.2761	0.278888	0.23045	146142	0.0108061	1.86e-12	0.0021	450243	8.99e-05	40.4987	TRUE
rs77364196	-0.033	-0.0270321	0.053	0.051103	0.230901	146142	0.0225636	8.35e-15	0.0043	450243	0.000109316	49.2239	TRUE
rs2347808	-0.0125	-0.0117032	0.5139	0.514957	0.231052	146142	0.00977179	5.79e-11	0.0019	450243	7.81e-05	35.1506	TRUE
rs7731023	0.0166	-0.0118495	0.5749	0.582246	0.233269	141388	0.00994103	3.48e-18	0.0019	450243	0.000134688	60.6503	TRUE
rs7701233	-0.0179	-0.0127	0.4283	0.424833	0.233359	125690	0.0106566	5.12e-21	0.0019	450243	0.000156911	70.6587	TRUE
rs6860245	0.0589	0.0134442	0.248	0.236196	0.233393	146142	0.0112819	9.66e-160	0.0022	450243	0.00129399	583.361	TRUE
rs17681189	-0.0131	0.011467	0.4231	0.425911	0.233645	146142	0.00962787	5.82e-12	0.0019	450243	8.38e-05	37.7222	TRUE
rs13170063	-0.0152	-0.0164465	0.5921	0.601613	0.233983	69050	0.0138187	4.11e-15	0.0019	450243	0.0001116	50.2527	TRUE
rs1340022	0.0118	0.0113188	0.4868	0.472981	0.234989	146142	0.00953079	4.47e-10	0.0019	450243	6.96e-05	31.3261	TRUE
rs11009928	-0.0148	0.0175715	0.2547	0.248202	0.237082	87700	0.014862	1.04e-11	0.0022	450243	8.32e-05	37.4451	TRUE
rs9590328	0.0153	0.0160654	0.1417	0.141532	0.239479	146142	0.0136577	2.02e-08	0.0027	450243	5.69e-05	25.6384	TRUE
rs6054390	-0.0188	-0.0116891	0.628	0.638609	0.239632	146142	0.00994046	1.45e-21	0.002	450243	0.000165138	74.3644	TRUE
rs62033029	-0.0141	-0.0140624	0.2064	0.198629	0.240407	146142	0.0119785	1.73e-09	0.0023	450243	6.51e-05	29.326	TRUE
rs4865956	-0.0258	0.0122536	0.6965	0.702178	0.240599	146142	0.010442	3.85e-36	0.0021	450243	0.000281416	126.741	TRUE
rs35756741	-0.0378	0.0192162	0.0924	0.095405	0.242022	146142	0.0164248	5.8e-31	0.0033	450243	0.000239651	107.927	TRUE
rs73125634	-0.0195	-0.0128988	0.2782	0.276357	0.243813	141388	0.0110671	5.11e-20	0.0021	450243	0.000152712	68.7677	TRUE
rs700677	0.0173	-0.0119086	0.3505	0.356342	0.247561	141388	0.010299	1.13e-18	0.002	450243	0.000136267	61.3612	TRUE
rs11580040	0.0325	-0.0212379	0.08	0.074786	0.249339	146142	0.0184364	6.76e-21	0.0035	450243	0.00015548	70.0144	TRUE
rs2676298	-0.0269	-0.0155584	0.853	0.841347	0.252366	146142	0.0135926	2.39e-23	0.0027	450243	0.000181468	81.7193	TRUE
rs5742915	0.0248	0.010886	0.4605	0.449649	0.254637	146142	0.00955621	9.33e-39	0.0019	450243	0.000305601	137.636	TRUE
rs13127468	-0.0123	0.0112297	0.4629	0.444259	0.258634	146142	0.00994109	9.86e-11	0.0019	450243	7.52e-05	33.8735	TRUE
rs2101017	-0.0223	0.0154195	0.8695	0.857235	0.259125	146142	0.0136642	1.44e-15	0.0028	450243	0.000112855	50.8176	TRUE
rs9385002	-0.0147	0.0125707	0.2394	0.242528	0.262112	146142	0.0112097	3.26e-11	0.0022	450243	7.87e-05	35.4343	TRUE
rs2362487	0.0154	-0.013463	0.2473	0.245377	0.263542	128978	0.0120414	3.57e-12	0.0022	450243	8.83e-05	39.7558	TRUE
rs11867855	-0.0132	0.0124215	0.2372	0.243949	0.264781	146142	0.0111388	2.93e-09	0.0022	450243	6.31e-05	28.3907	TRUE
rs17818592	-0.0129	0.0105757	0.4367	0.4453	0.26846	146142	0.00955682	1.23e-11	0.0019	450243	8.19e-05	36.8649	TRUE
rs34338597	-0.0112	-0.0107619	0.3832	0.388568	0.270764	146142	0.00977194	7.88e-09	0.0019	450243	5.93e-05	26.6997	TRUE
rs2569888	0.0133	0.0125598	0.2449	0.250214	0.270815	146142	0.0114057	2.29e-09	0.0022	450243	6.54e-05	29.4578	TRUE
rs496783	-0.0124	-0.0108559	0.4648	0.448021	0.274788	141388	0.00994033	8.13e-11	0.0019	450243	7.65e-05	34.4456	TRUE
rs13391980	-0.0225	-0.0161375	0.1198	0.119626	0.275871	146142	0.0148099	7.6e-15	0.0029	450243	0.000106766	48.0756	TRUE
rs822530	0.0255	-0.0131018	0.7953	0.795451	0.276143	146142	0.0120308	2.36e-27	0.0024	450243	0.000211719	95.3446	TRUE
rs2871865	-0.0493	0.0170241	0.1159	0.106861	0.278055	146142	0.0156948	3.4e-62	0.003	450243	0.000498091	224.373	TRUE
rs4622329	0.0149	0.010933	0.3496	0.348439	0.279166	146142	0.0101026	8.62e-14	0.002	450243	0.000100961	45.4615	TRUE
rs139921635	0.0385	-0.0382129	0.0236	0.021397	0.27954	144606	0.035338	6.16e-10	0.0062	450243	6.83e-05	30.7586	TRUE
rs165849	0.0157	0.0156568	0.6975	0.696079	0.280754	69050	0.0145155	4.57e-14	0.0021	450243	0.000104016	46.837	TRUE
rs2209098	0.024	-0.0109261	0.3108	0.321356	0.283198	146142	0.0101812	1.73e-32	0.002	450243	0.000246762	111.13	TRUE
rs9636364	0.011	0.0101721	0.5429	0.544961	0.287142	146142	0.00955653	5.09e-09	0.0019	450243	6.01e-05	27.0407	TRUE
rs7863102	-0.011	0.0136507	0.4474	0.456452	0.287193	87700	0.012826	9.97e-09	0.0019	450243	5.98e-05	26.9397	FALSE
rs12483401	-0.0387	-0.0373989	0.0216	0.0205	0.287927	144606	0.035193	9.22e-09	0.0067	450243	6.33e-05	28.5033	TRUE
rs7893378	0.0175	-0.0174799	0.1143	0.117493	0.292296	128510	0.0165985	2.36e-08	0.0031	450243	6.2e-05	27.9197	TRUE
rs4815952	-0.0161	-0.0104789	0.5221	0.511605	0.29404	141388	0.00998656	1.24e-16	0.0019	450243	0.000129352	58.247	TRUE
rs12700901	-0.0184	-0.0102372	0.4055	0.412785	0.294811	146142	0.00977183	1.67e-21	0.0019	450243	0.000163233	73.5063	TRUE
rs293517	-0.013	-0.0109577	0.7011	0.703129	0.296419	146142	0.0104945	2.8e-10	0.0021	450243	7.08e-05	31.8932	TRUE
rs11187838	0.0394	-0.010013	0.4347	0.43306	0.298352	146142	0.00962809	1.16e-94	0.0019	450243	0.000762941	343.77	TRUE
rs10453441	-0.0139	-0.0111941	0.402	0.403204	0.299102	133340	0.0107806	9.1e-13	0.002	450243	9.29e-05	41.8285	TRUE
rs2324154	0.015	-0.00978875	0.5096	0.51442	0.302064	146142	0.00948507	1.92e-15	0.0019	450243	0.000112459	50.6391	TRUE
rs772222	0.0121	0.0111216	0.2651	0.266146	0.305439	146142	0.0108521	1.55e-08	0.0021	450243	5.7e-05	25.6867	TRUE
rs8084413	-0.0127	0.0101582	0.4693	0.468067	0.305552	141388	0.00991434	3.25e-11	0.0019	450243	8.03e-05	36.1757	TRUE
rs10657263	-0.013	-0.012059	0.5481	0.559731	0.306074	100110	0.0117822	7.98e-12	0.0019	450243	8.37e-05	37.6964	FALSE
rs10242866	0.0157	-0.00987863	0.3983	0.398071	0.310728	146142	0.00974517	3.66e-16	0.0019	450243	0.000118146	53.2005	TRUE
rs2112617	-0.0167	0.00963939	0.5294	0.532031	0.311841	146142	0.00953106	1.07e-18	0.0019	450243	0.000138963	62.5755	TRUE
rs332116	-0.0206	-0.0127722	0.2804	0.290783	0.320034	100110	0.0128443	2.89e-22	0.0021	450243	0.000171251	77.1175	TRUE
rs56207600	0.0192	0.0149911	0.111	0.114354	0.320912	146142	0.0151031	2.5e-10	0.003	450243	7.28e-05	32.7592	TRUE
rs11672848	-0.0171	0.0116479	0.5246	0.501887	0.32397	100110	0.0118093	7.73e-19	0.0019	450243	0.000145851	65.6777	TRUE
rs2212926	-0.022	0.0122635	0.2106	0.202957	0.325016	146142	0.0124603	7.75e-21	0.0023	450243	0.000160928	72.4679	TRUE
rs6066122	0.0127	-0.0111377	0.7631	0.762697	0.326571	146142	0.011353	1.76e-08	0.0023	450243	5.83e-05	26.2576	TRUE
rs12672217	0.0139	0.00967406	0.3609	0.367056	0.329208	146142	0.00991488	1.33e-12	0.002	450243	8.91e-05	40.1328	TRUE
rs201570119	0.0194	-0.015769	0.2098	0.207059	0.32957	87700	0.0161737	5.48e-17	0.0023	450243	0.000124789	56.1921	TRUE
rs7137546	0.0142	0.00938389	0.4249	0.424101	0.332042	146142	0.00967402	9.71e-14	0.0019	450243	9.85e-05	44.3736	FALSE
rs2788213	0.0123	0.0100889	0.7104	0.701709	0.335155	146142	0.0104681	3.8e-09	0.0021	450243	6.23e-05	28.0294	TRUE
rs7485647	-0.0261	-0.0124856	0.844	0.841106	0.336609	146142	0.0129939	1.04e-23	0.0026	450243	0.000179382	80.7795	TRUE
rs12351226	0.0218	0.0125282	0.1712	0.164	0.338344	146142	0.0130851	9.13e-18	0.0025	450243	0.000134864	60.7296	TRUE
rs10922475	0.0159	0.00917875	0.5395	0.549326	0.339135	146142	0.00960245	2.17e-17	0.0019	450243	0.000125616	56.5646	TRUE
rs234640	-0.0131	0.00918271	0.5142	0.507898	0.340258	146142	0.00962896	3.87e-12	0.0019	450243	8.57e-05	38.6051	TRUE
rs990315	-0.0115	-0.00934222	0.6229	0.618095	0.340307	146142	0.00979722	5.07e-09	0.002	450243	6.21e-05	27.9752	TRUE
rs2789365	-0.0145	0.00914902	0.4807	0.475478	0.340691	146142	0.00960224	1.14e-14	0.0019	450243	0.000104968	47.266	TRUE
rs1730028	0.0131	0.0091245	0.4174	0.422343	0.343293	146142	0.00962826	7.39e-12	0.0019	450243	8.35e-05	37.5817	TRUE
rs28485212	-0.0188	0.014456	0.1494	0.148429	0.345093	125690	0.0153111	1.24e-12	0.0027	450243	8.98e-05	40.4488	TRUE
rs11198591	0.0148	0.00955223	0.3684	0.369708	0.346942	141388	0.0101561	4.91e-14	0.002	450243	0.000101933	45.8991	TRUE
rs4077103	-0.0143	0.0122457	0.8426	0.841103	0.348635	146142	0.0130657	4.18e-08	0.0026	450243	5.42e-05	24.4229	TRUE
rs1202186	-0.012	0.00944426	0.6548	0.660563	0.350245	146142	0.0101104	1.65e-09	0.002	450243	6.51e-05	29.312	TRUE
rs4807472	-0.0158	0.00976452	0.6764	0.672538	0.357457	141388	0.0106111	8.18e-15	0.002	450243	0.000109284	49.2095	TRUE
rs6502935	-0.0125	0.0101642	0.7381	0.739054	0.358432	146142	0.0110678	6.31e-09	0.0022	450243	6.04e-05	27.2002	TRUE
rs55758152	0.0145	0.0104611	0.3263	0.333879	0.363979	125690	0.0115234	1.05e-12	0.002	450243	9.24e-05	41.6231	TRUE
rs4504126	0.046	0.0277279	0.0275	0.026045	0.364734	144606	0.0305919	1.62e-15	0.0058	450243	0.00011318	50.9638	TRUE
rs10202845	-0.0288	-0.0135172	0.1133	0.117551	0.365568	146142	0.0149394	5.35e-22	0.003	450243	0.000166656	75.048	TRUE
rs2025609	0.0186	0.0120402	0.8511	0.846166	0.36625	146142	0.0133259	2e-12	0.0026	450243	8.77e-05	39.4834	TRUE
rs545104	0.0127	0.0109699	0.6164	0.635492	0.367265	100110	0.0121671	8.08e-11	0.002	450243	7.63e-05	34.3445	TRUE
rs73413540	-0.0124	-0.0106788	0.2248	0.214315	0.368726	146142	0.0118804	4.42e-08	0.0023	450243	5.36e-05	24.1297	TRUE
rs11068230	0.0238	0.0124957	0.8656	0.860003	0.369555	146142	0.0139258	9.67e-18	0.0028	450243	0.000131795	59.3475	TRUE
rs10205141	0.0241	0.0177628	0.0476	0.081666	0.370177	146142	0.0198214	4.71e-08	0.0044	450243	5.27e-05	23.7115	TRUE
rs10845408	0.0255	0.00886162	0.3538	0.354434	0.376135	146142	0.0100127	3.25e-38	0.002	450243	0.000297328	133.909	TRUE
rs3901421	0.0215	0.00844355	0.4871	0.496581	0.376975	146142	0.0095571	7.55e-30	0.0019	450243	0.000230971	104.017	FALSE
rs34312629	-0.017	-0.00961166	0.2613	0.254643	0.380048	146142	0.0109496	2.12e-15	0.0021	450243	0.000111567	50.2376	TRUE
rs72726050	-0.0192	0.0157788	0.0958	0.098738	0.380987	132996	0.0180107	1.84e-08	0.0034	450243	6.39e-05	28.7564	TRUE
rs14976	0.0144	0.00917181	0.3057	0.289849	0.3842	146142	0.0105401	1.43e-12	0.002	450243	8.8e-05	39.6352	TRUE
rs591668	-0.0174	-0.00850002	0.396	0.393312	0.384386	146142	0.0097719	2e-19	0.0019	450243	0.000144831	65.2182	TRUE
rs13123591	0.0185	-0.00882891	0.3375	0.328703	0.384643	146142	0.0101555	2.35e-20	0.002	450243	0.00015305	68.9199	TRUE
rs4940874	0.0148	0.0106586	0.8119	0.818731	0.389611	146142	0.0123891	1.24e-09	0.0024	450243	6.69e-05	30.1244	TRUE
rs75022676	-0.0163	0.0103057	0.2079	0.205517	0.389613	146142	0.0119789	2.84e-12	0.0023	450243	8.75e-05	39.4024	TRUE
rs10796828	0.0154	0.00907707	0.6348	0.650068	0.389977	141388	0.0105589	5.77e-15	0.002	450243	0.000109961	49.5144	TRUE
rs6931421	-0.0279	0.00875219	0.3224	0.319181	0.390903	146142	0.0102009	2.31e-43	0.002	450243	0.0003401	153.179	TRUE
rs72829852	0.0309	0.0165975	0.0621	0.065643	0.391161	146142	0.0193554	3.74e-15	0.0039	450243	0.000111223	50.0828	TRUE
rs76364830	-0.0471	-0.0181161	0.0634	0.057586	0.395165	146142	0.0213059	2.7e-33	0.0039	450243	0.00026346	118.652	TRUE
rs7418410	0.0155	-0.00819952	0.4089	0.40112	0.397924	146142	0.00969974	5.64e-16	0.0019	450243	0.000116137	52.2958	TRUE
rs9809116	-0.016	-0.00818243	0.4081	0.400072	0.40457	146142	0.00981711	1.31e-16	0.0019	450243	0.000123676	55.6908	TRUE
rs7367519	0.0164	0.00867552	0.6846	0.696662	0.406065	146142	0.0104419	4.68e-16	0.002	450243	0.000116149	52.3012	TRUE
rs1177765	-0.0232	-0.00788086	0.4681	0.468542	0.408297	146142	0.00953068	1.32e-34	0.0019	450243	0.000268025	120.708	TRUE
rs200439	-0.0128	-0.00924612	0.2207	0.215737	0.423356	146142	0.0115488	1.51e-08	0.0023	450243	5.64e-05	25.3762	TRUE
rs7610055	-0.0373	0.0112178	0.1207	0.131968	0.424589	146142	0.0140489	3.55e-38	0.0029	450243	0.000295319	133.004	TRUE
rs10171272	0.0136	0.0114838	0.3035	0.299871	0.429436	69050	0.0145336	2.87e-11	0.002	450243	7.82e-05	35.21	TRUE
rs116493405	0.0287	-0.0164963	0.0537	0.05648	0.429742	146142	0.0208911	9.52e-12	0.0042	450243	8.37e-05	37.6945	TRUE
rs17205463	-0.0263	-0.00756252	0.4477	0.460043	0.43219	146142	0.00962827	4.21e-43	0.0019	450243	0.000342061	154.063	TRUE
rs7679276	-0.033	0.0211828	0.9544	0.959663	0.4328	146142	0.0270048	5.93e-12	0.0048	450243	9.48e-05	42.6815	TRUE
rs10815274	0.0124	0.00747185	0.4562	0.466402	0.43309	146142	0.00953145	6.46e-11	0.0019	450243	7.63e-05	34.3515	TRUE
rs7971536	-0.0194	0.00748293	0.4945	0.483555	0.433667	146142	0.00955758	1.06e-24	0.0019	450243	0.000188157	84.732	FALSE
rs61732778	0.023	0.0139354	0.071	0.082102	0.434309	146142	0.0178239	3.13e-10	0.0037	450243	6.98e-05	31.4221	TRUE
rs2607234	-0.0302	0.0169936	0.9476	0.948717	0.437654	146142	0.0218944	2e-12	0.0043	450243	9.06e-05	40.7835	TRUE
rs28529055	-0.0147	0.00996419	0.4368	0.43864	0.438223	87700	0.0128537	1.88e-14	0.0019	450243	0.000106319	47.8742	TRUE
rs7328187	0.0116	0.00738319	0.4976	0.487678	0.439809	146142	0.00955733	1.19e-09	0.0019	450243	6.73e-05	30.2936	TRUE
rs67716382	0.0226	-0.00890251	0.2214	0.217296	0.441583	146142	0.0115689	1.65e-23	0.0023	450243	0.000176092	79.2977	TRUE
rs11721522	0.0106	0.0075061	0.4125	0.403427	0.442441	146142	0.00977258	4.03e-08	0.0019	450243	5.45e-05	24.5212	TRUE
rs112873218	0.0216	-0.0120837	0.1054	0.109656	0.443071	146142	0.0157542	4.02e-12	0.0031	450243	8.8e-05	39.6178	TRUE
rs2287821	-0.0153	0.00729135	0.5091	0.507412	0.444255	146142	0.00953083	6.95e-16	0.0019	450243	0.000117006	52.6872	TRUE
rs10822117	-0.0176	0.00868057	0.237	0.237098	0.445579	146142	0.0113798	4.24e-15	0.0022	450243	0.000112028	50.4454	TRUE
rs7768382	-0.0201	0.00738923	0.4771	0.477772	0.449529	141388	0.00977153	1.57e-26	0.0019	450243	0.000201581	90.7785	TRUE
rs2390669	0.0174	-0.0114215	0.1289	0.130659	0.451465	133732	0.0151685	7e-10	0.0028	450243	6.8e-05	30.6143	TRUE
rs7598430	-0.016	-0.00716561	0.5046	0.493255	0.453386	146142	0.00955693	1.37e-17	0.0019	450243	0.000127989	57.6333	TRUE
rs4287835	0.0147	0.00714748	0.534	0.542094	0.454544	146142	0.00955723	9.94e-15	0.0019	450243	0.000107545	48.4266	TRUE
rs8054549	-0.0251	-0.00723209	0.4486	0.436767	0.454718	146142	0.0096741	3.37e-39	0.0019	450243	0.000311676	140.373	TRUE
rs2303423	0.0168	0.0113704	0.1095	0.107949	0.45927	146142	0.0153644	2.64e-08	0.003	450243	5.5e-05	24.7837	TRUE
rs7816345	0.0255	0.0091401	0.1682	0.18081	0.465084	146142	0.0125121	6.22e-24	0.0025	450243	0.000181951	81.9369	TRUE
rs116339650	-0.0175	0.0106475	0.127	0.127983	0.469483	146142	0.0147203	1.05e-09	0.0029	450243	6.79e-05	30.5773	TRUE
rs117972846	0.0335	0.0210878	0.0285	0.031272	0.471952	143365	0.0293168	5.47e-09	0.0057	450243	6.21e-05	27.982	TRUE
rs34345560	0.0219	0.00855034	0.1952	0.201988	0.477292	146142	0.0120315	7.1e-20	0.0024	450243	0.000150691	67.8573	TRUE
rs17246129	0.0254	0.0072576	0.3044	0.308057	0.481041	146142	0.0102999	1.27e-35	0.002	450243	0.000273213	123.045	TRUE
rs13109280	0.0131	-0.00734794	0.6618	0.668326	0.484649	141388	0.0105144	9.15e-11	0.002	450243	7.68e-05	34.5901	TRUE
rs8136517	0.0267	0.015467	0.0652	0.060276	0.485228	133340	0.0221616	6.58e-12	0.0039	450243	8.69e-05	39.1293	TRUE
rs7228151	-0.0185	0.0080604	0.206	0.214682	0.488887	146142	0.0116466	3.19e-15	0.0023	450243	0.00011196	50.4144	TRUE
rs6675858	-0.0137	-0.00796262	0.2141	0.2215	0.48959	146142	0.011524	2.4e-09	0.0023	450243	6.32e-05	28.4399	TRUE
rs10461725	0.0134	-0.0070367	0.6561	0.660519	0.493362	146142	0.010273	1.98e-11	0.002	450243	8.1e-05	36.4856	TRUE
rs7107356	0.0133	0.00654638	0.5068	0.495369	0.498652	146142	0.00967523	1.86e-12	0.0019	450243	8.84e-05	39.8177	TRUE
rs1325596	0.0287	0.00655646	0.5476	0.560873	0.499128	146142	0.00970088	2.77e-52	0.0019	450243	0.000408112	183.824	TRUE
rs16989695	-0.0139	-0.00654135	0.5165	0.513995	0.499226	144208	0.00968073	1.93e-13	0.0019	450243	9.65e-05	43.4524	TRUE
rs35732917	0.0204	-0.0071325	0.2843	0.283181	0.500473	146142	0.0105863	2.08e-22	0.0021	450243	0.000169355	76.2635	TRUE
rs2545339	0.0115	0.00673563	0.6288	0.644178	0.501125	146142	0.0100125	3.48e-09	0.002	450243	6.17e-05	27.7983	TRUE
rs60804050	-0.0217	0.00739658	0.2559	0.249146	0.501179	146142	0.0109964	5.01e-24	0.0021	450243	0.000179329	80.7558	TRUE
rs568267	0.0122	-0.00737815	0.7431	0.746633	0.504004	146142	0.0110418	2.23e-08	0.0022	450243	5.68e-05	25.5877	TRUE
rs377599	0.0217	-0.00651115	0.383	0.389812	0.505221	146142	0.00977214	3.5e-29	0.0019	450243	0.000222553	100.225	TRUE
rs68049170	-0.0259	0.00708484	0.2764	0.27494	0.507258	146142	0.0106842	2.69e-34	0.0021	450243	0.000268328	120.845	TRUE
rs34522021	0.0126	0.00633986	0.4547	0.446123	0.513391	146142	0.0097004	3.38e-11	0.0019	450243	7.87e-05	35.4496	TRUE
rs4818280	-0.0124	0.00644817	0.6269	0.607063	0.514344	146142	0.00988848	2.84e-10	0.002	450243	7.19e-05	32.3872	TRUE
rs7858712	0.0347	0.0109861	0.9144	0.911991	0.516342	146142	0.0169279	1.04e-24	0.0034	450243	0.000188495	84.884	TRUE
rs2283200	-0.0281	-0.0141446	0.0559	0.055188	0.517507	146142	0.0218552	1.48e-11	0.0042	450243	8.33e-05	37.5278	TRUE
rs8112948	-0.0297	-0.00930112	0.2856	0.295298	0.517774	87700	0.0143806	4.24e-42	0.0022	450243	0.00035995	162.123	TRUE
rs909220	-0.015	-0.00620823	0.4443	0.446217	0.517966	146142	0.00960307	3.24e-15	0.0019	450243	0.000111104	50.0291	TRUE
rs1880318	0.0147	-0.00780135	0.2039	0.196852	0.523206	146142	0.0122199	6.86e-10	0.0024	450243	7.02e-05	31.5882	TRUE
rs1168768	0.0332	-0.0206426	0.975	0.975768	0.524526	144606	0.0324373	3.61e-08	0.006	450243	5.37e-05	24.1946	TRUE
rs11042717	-0.029	-0.00608644	0.4896	0.476103	0.526179	146142	0.00960234	4.04e-53	0.0019	450243	0.000420318	189.324	TRUE
rs173135	-0.0341	0.00966514	0.115	0.116903	0.526683	146142	0.0152669	3.25e-30	0.003	450243	0.00023669	106.593	TRUE
rs113827862	-0.0235	-0.0125391	0.0608	0.062509	0.52827	146142	0.0198828	4.67e-09	0.004	450243	6.31e-05	28.3988	TRUE
rs11727162	-0.017	-0.00598286	0.4987	0.499426	0.531298	146142	0.00955689	2.15e-19	0.0019	450243	0.000144499	65.0688	TRUE
rs987666	0.0185	-0.00920928	0.1188	0.114765	0.538174	146142	0.0149604	2.33e-10	0.0029	450243	7.17e-05	32.2657	TRUE
rs4076108	0.0174	-0.0068475	0.2449	0.244254	0.539703	146142	0.0111657	2.3e-15	0.0022	450243	0.000111975	50.4215	TRUE
rs12909863	0.0189	-0.00682423	0.2512	0.2405	0.540112	146142	0.011139	6.05e-18	0.0022	450243	0.000134381	60.5121	TRUE
rs10858246	-0.0188	0.00634383	0.3183	0.314897	0.540728	146142	0.0103706	2.35e-20	0.002	450243	0.000153382	69.0697	TRUE
rs12882130	-0.0202	0.00666818	0.3836	0.374733	0.544951	125690	0.0110155	1.88e-24	0.002	450243	0.000192963	86.8966	TRUE
rs9517483	-0.0181	-0.00619974	0.699	0.691944	0.545408	146142	0.0102533	2.26e-18	0.0021	450243	0.000137858	62.0777	TRUE
rs113146332	0.0311	-0.0160948	0.0381	0.034646	0.546739	146142	0.0267066	2.99e-10	0.0049	450243	7.09e-05	31.9214	TRUE
rs177591	-0.0191	-0.00830046	0.1489	0.146974	0.548365	146142	0.0138292	1.51e-12	0.0027	450243	9.25e-05	41.6349	TRUE
rs116919274	0.0271	-0.0144692	0.046	0.04364	0.552969	146142	0.0243869	3.52e-09	0.0046	450243	6.45e-05	29.0234	TRUE
rs74379684	-0.0272	0.0109607	0.0751	0.071509	0.554314	146142	0.0185364	4.39e-14	0.0036	450243	0.000102779	46.2799	TRUE
rs2070598	0.0204	0.0056341	0.4559	0.464134	0.555505	146142	0.00955691	6.36e-27	0.0019	450243	0.000206461	92.9765	TRUE
rs395980	-0.0184	-0.00631005	0.2635	0.26992	0.555774	146142	0.0107108	1.02e-17	0.0021	450243	0.000131407	59.1727	TRUE
rs3792819	0.021	-0.00997607	0.0854	0.089009	0.559083	146142	0.0170763	4.42e-10	0.0034	450243	6.89e-05	31.0193	TRUE
rs10749157	0.0113	0.00594363	0.3584	0.364119	0.563897	141388	0.0102998	1.24e-08	0.002	450243	5.87e-05	26.4417	TRUE
rs11098677	-0.0263	-0.00663094	0.7875	0.782532	0.565882	146142	0.0115496	3.94e-30	0.0023	450243	0.0002315	104.255	TRUE
rs12340775	-0.0287	0.0123405	0.0552	0.058822	0.570674	146142	0.0217624	1.73e-11	0.0043	450243	8.59e-05	38.6861	TRUE
rs4938359	-0.0156	0.0066098	0.2024	0.208573	0.573583	146142	0.0117449	3.24e-11	0.0024	450243	7.86e-05	35.3797	TRUE
rs60389750	-0.0175	-0.00657759	0.3139	0.313812	0.573792	125690	0.011694	1.06e-16	0.0021	450243	0.000131912	59.4001	TRUE
rs12185775	-0.0167	-0.00882886	0.1172	0.116108	0.576342	141388	0.0158015	3.66e-08	0.003	450243	5.77e-05	25.985	TRUE
rs532499	-0.0127	0.00662087	0.7413	0.723354	0.578182	125690	0.0119071	4.9e-09	0.0022	450243	6.19e-05	27.8548	TRUE
rs1291114	0.0173	-0.00853129	0.8903	0.887891	0.582893	146142	0.015535	1.95e-08	0.0031	450243	5.85e-05	26.323	TRUE
rs17773965	-0.0163	0.00740253	0.1412	0.15128	0.583367	146142	0.0134966	1.51e-09	0.0027	450243	6.44e-05	29.0138	TRUE
rs73384223	-0.0205	0.00665711	0.1967	0.194591	0.583718	146142	0.0121489	1.27e-17	0.0024	450243	0.000132807	59.8029	TRUE
rs56112295	0.0154	0.00792353	0.2257	0.217892	0.587734	112888	0.0146157	1.12e-10	0.0024	450243	8.29e-05	37.3244	TRUE
rs4121583	0.0118	-0.00610057	0.6192	0.624379	0.591951	125690	0.0113814	4.62e-09	0.002	450243	6.57e-05	29.5662	TRUE
rs10075249	0.0143	0.00508206	0.4952	0.491381	0.592104	146142	0.00948519	4.56e-14	0.0019	450243	0.000102236	46.0354	TRUE
rs8000973	0.0134	0.00511305	0.5334	0.517255	0.594422	146142	0.00960307	2.05e-12	0.0019	450243	8.94e-05	40.2459	TRUE
rs2923411	0.0127	-0.00506415	0.5946	0.593688	0.601667	146142	0.00970136	4.77e-11	0.0019	450243	7.78e-05	35.0126	TRUE
rs6593210	0.0146	0.00618483	0.2081	0.20758	0.603467	146142	0.0119072	4.88e-10	0.0024	450243	7.03e-05	31.634	TRUE
rs7448554	-0.0132	-0.00683128	0.4999	0.497812	0.604358	87700	0.0131841	1.77e-11	0.002	450243	8.71e-05	39.2284	TRUE
rs116052377	0.0225	0.0093551	0.0809	0.076578	0.606476	146142	0.0181614	7.89e-11	0.0035	450243	7.53e-05	33.8988	TRUE
rs72841270	0.0294	0.00718374	0.1354	0.14203	0.607829	141388	0.0139986	2.25e-26	0.0028	450243	0.000202376	91.1363	TRUE
rs6028716	-0.021	-0.00556445	0.2587	0.254591	0.613658	146142	0.0110218	4.58e-22	0.0022	450243	0.000169145	76.1689	TRUE
rs6543146	0.0154	0.00487989	0.5579	0.576666	0.613991	146142	0.00967493	4.19e-16	0.0019	450243	0.00011699	52.6798	TRUE
rs17197114	0.0177	0.00677389	0.1772	0.169517	0.614379	146142	0.0134447	1.54e-12	0.0025	450243	9.14e-05	41.1357	TRUE
rs1444628	0.024	0.00509002	0.6904	0.691857	0.621179	146142	0.0102999	6.85e-32	0.002	450243	0.000246238	110.894	TRUE
rs12773500	0.0171	0.00657732	0.1375	0.162538	0.622327	146142	0.0133535	5.05e-10	0.0028	450243	6.94e-05	31.2291	TRUE
rs72721979	-0.0229	-0.00690014	0.143	0.13908	0.623327	146142	0.0140492	2.2e-17	0.0027	450243	0.000128534	57.8787	TRUE
rs13037813	0.0292	-0.00657832	0.2391	0.249661	0.623953	100110	0.0134181	1.71e-39	0.0022	450243	0.000310244	139.728	TRUE
rs2663126	-0.0139	-0.005103	0.6905	0.701348	0.625975	146142	0.0104698	1.36e-11	0.0021	450243	8.26e-05	37.1847	TRUE
rs6721191	-0.0144	0.00477739	0.5779	0.60012	0.627444	146142	0.00984365	3.17e-14	0.0019	450243	0.000101163	45.5525	TRUE
rs2763263	-0.017	-0.00536135	0.2445	0.2494	0.628121	146142	0.0110686	1.37e-14	0.0022	450243	0.000106768	48.0765	TRUE
rs7286917	0.0171	-0.00661706	0.7461	0.743985	0.628728	100110	0.0136852	5.18e-14	0.0023	450243	0.000110785	49.8856	TRUE
rs1190540	0.0125	-0.00503331	0.6983	0.70438	0.632148	146142	0.0105144	1.62e-09	0.0021	450243	6.58e-05	29.6443	TRUE
rs36048468	0.0254	-0.00563686	0.2088	0.20118	0.636708	146142	0.0119347	9.34e-28	0.0023	450243	0.000213164	95.9957	TRUE
rs1290786	-0.0143	-0.00445893	0.4307	0.427746	0.642415	146142	0.00960303	7.14e-14	0.0019	450243	0.000100281	45.1551	TRUE
rs7082659	0.0156	-0.00659024	0.8663	0.871751	0.644539	146142	0.0142843	2.27e-08	0.0028	450243	5.64e-05	25.3833	TRUE
rs1899040	0.0152	-0.00546289	0.7962	0.795964	0.645144	146142	0.0118625	9.04e-11	0.0023	450243	7.5e-05	33.7615	TRUE
rs45474992	-0.0617	-0.0120382	0.0362	0.038939	0.645884	144606	0.0261991	2.17e-33	0.0051	450243	0.000265641	119.634	TRUE
rs6054491	-0.0142	0.00525478	0.2404	0.24333	0.646865	141388	0.0114703	2.15e-10	0.0022	450243	7.36e-05	33.1591	TRUE
rs212526	0.0214	0.00443582	0.6007	0.604212	0.647492	146142	0.00970111	3.84e-29	0.0019	450243	0.000219692	98.9361	TRUE
rs7220127	-0.0105	-0.00440329	0.4264	0.424754	0.649898	146142	0.00970093	4.6e-08	0.0019	450243	5.39e-05	24.2831	TRUE
rs4748008	-0.0125	-0.00434256	0.4346	0.430564	0.652038	146142	0.00963017	8.95e-11	0.0019	450243	7.68e-05	34.5759	TRUE
rs113671109	-0.015	-0.00515569	0.22	0.220449	0.653874	146142	0.0114983	4.23e-11	0.0023	450243	7.72e-05	34.7703	TRUE
rs10202701	0.0227	0.00420714	0.5419	0.527206	0.660475	146142	0.00957784	3.11e-33	0.0019	450243	0.000255836	115.217	TRUE
rs60408354	0.0259	0.00835698	0.0732	0.069906	0.662601	146142	0.0191531	1.15e-12	0.0036	450243	9.1e-05	40.9837	TRUE
rs12563442	0.0122	0.00464075	0.2669	0.274012	0.666108	146142	0.010755	9.93e-09	0.0021	450243	5.82e-05	26.226	TRUE
rs144627572	0.0439	-0.0119086	0.0329	0.031857	0.668994	146142	0.0278545	1.3e-16	0.0053	450243	0.000122638	55.2236	TRUE
rs9832919	-0.0179	0.00422793	0.3574	0.358031	0.670639	146142	0.00994172	7.9e-20	0.002	450243	0.000147174	66.2736	TRUE
rs13316	0.0115	0.00414141	0.4301	0.430814	0.673967	146142	0.00984387	3.66e-09	0.0019	450243	6.48e-05	29.1922	TRUE
rs1056747	-0.0155	0.0040281	0.4117	0.416531	0.677947	146142	0.00970005	8.05e-16	0.0019	450243	0.000116379	52.4045	TRUE
rs1933081	0.0267	0.00741544	0.0834	0.079198	0.679934	146142	0.0179745	5.33e-15	0.0034	450243	0.000108993	49.0784	TRUE
rs11060942	-0.0354	0.0100454	0.0344	0.03998	0.68542	146142	0.0247986	7.49e-12	0.0052	450243	8.33e-05	37.4864	TRUE
rs5763821	0.0191	0.00479247	0.3907	0.38075	0.686441	113280	0.0118717	1.06e-21	0.002	450243	0.000173689	78.2153	TRUE
rs57696574	0.0173	-0.00486813	0.3981	0.388508	0.690346	100110	0.0122196	4.5e-18	0.002	450243	0.00014343	64.5871	TRUE
rs544136	0.0121	0.00437757	0.7482	0.751274	0.691272	146142	0.011023	2.5e-08	0.0022	450243	5.52e-05	24.8395	TRUE
rs3116194	-0.0295	-0.00636823	0.0978	0.094671	0.697794	146142	0.0164003	8.29e-21	0.0032	450243	0.000153573	69.1556	TRUE
rs9957318	0.0187	0.00384338	0.348	0.354778	0.701664	146142	0.010033	1.02e-20	0.002	450243	0.000158687	71.4585	TRUE
rs28736838	-0.0117	0.00391931	0.3017	0.321297	0.703535	146142	0.010299	1.07e-08	0.002	450243	5.77e-05	25.971	TRUE
rs56363908	-0.0382	0.00940105	0.0422	0.042126	0.709111	146142	0.0252005	3.88e-16	0.0047	450243	0.000117963	53.1178	TRUE
rs7543136	-0.021	0.00467107	0.7209	0.708686	0.716104	100110	0.0128442	9.96e-24	0.0021	450243	0.000177461	79.9145	TRUE
rs2274351	0.017	-0.00353324	0.5433	0.533908	0.717678	141388	0.00977209	3.07e-19	0.0019	450243	0.000143416	64.5812	TRUE
rs6739278	-0.021	0.00426006	0.8079	0.796755	0.719479	146142	0.0118613	1.27e-18	0.0024	450243	0.000136884	61.6394	TRUE
rs111901094	-0.0253	-0.0047372	0.182	0.182803	0.721007	133732	0.0132653	4.04e-24	0.0025	450243	0.000190588	85.8269	TRUE
rs71414738	0.015	-0.00450212	0.1763	0.167729	0.724477	146142	0.0127726	1e-09	0.0025	450243	6.53e-05	29.4244	TRUE
rs2648725	0.0165	0.00435849	0.2134	0.203232	0.724838	141388	0.0123821	8.2e-13	0.0023	450243	9.14e-05	41.1558	TRUE
rs182798714	0.0376	-0.0134284	0.0274	0.026269	0.726585	100110	0.038403	1.45e-09	0.0062	450243	7.54e-05	33.9288	TRUE
rs2305141	0.0183	-0.00339124	0.5961	0.617071	0.729284	146142	0.00979907	1.07e-21	0.0019	450243	0.000161259	72.6173	TRUE
rs11633371	0.0216	0.00327264	0.4764	0.476671	0.731365	146142	0.0095326	7.49e-30	0.0019	450243	0.00023276	104.823	TRUE
rs35288270	-0.0328	-0.00566791	0.1344	0.138122	0.738119	100110	0.0169523	3.43e-32	0.0028	450243	0.000250319	112.732	TRUE
rs35811052	-0.0148	0.00369682	0.2559	0.255751	0.738931	146142	0.0110926	8.84e-12	0.0022	450243	8.34e-05	37.5609	TRUE
rs2971857	-0.0119	0.00321582	0.5752	0.57458	0.740229	146142	0.00969936	3.7e-10	0.0019	450243	6.92e-05	31.1604	TRUE
rs4852257	-0.0231	-0.00323177	0.5763	0.567976	0.74083	146142	0.00977091	6.21e-34	0.0019	450243	0.000260592	117.36	TRUE
rs113898003	-0.036	0.00434643	0.2635	0.261776	0.742493	100110	0.013229	1.19e-63	0.0021	450243	0.000503024	226.596	TRUE
rs3778858	0.0108	0.00325569	0.3698	0.379397	0.743335	146142	0.00994287	4.26e-08	0.002	450243	5.44e-05	24.4789	TRUE
rs12519407	0.0181	0.00346901	0.2567	0.262046	0.747659	146142	0.0107824	3.38e-17	0.0022	450243	0.000125019	56.2959	TRUE
rs35963161	-0.0157	0.0034042	0.4757	0.478229	0.751034	125690	0.0107294	7.46e-16	0.0019	450243	0.000122954	55.3657	TRUE
rs56239180	-0.0459	-0.0108687	0.0237	0.022913	0.756008	130955	0.0349783	1.85e-13	0.0062	450243	9.75e-05	43.901	TRUE
rs2454390	-0.0176	-0.00420017	0.8459	0.854245	0.756769	146142	0.0135609	1.74e-11	0.0026	450243	8.08e-05	36.3628	TRUE
rs2529090	0.0136	-0.00412647	0.181	0.174775	0.757507	133732	0.0133648	3.39e-08	0.0025	450243	5.48e-05	24.691	TRUE
rs650508	-0.013	-0.00329542	0.3008	0.296329	0.759321	146142	0.0107563	1.86e-10	0.002	450243	7.11e-05	32.009	TRUE
rs11233117	-0.0176	0.00285908	0.4535	0.451294	0.764809	146142	0.00955666	1.74e-20	0.0019	450243	0.00015354	69.1408	FALSE
rs6849302	0.0155	-0.00352179	0.1977	0.199957	0.767907	146142	0.0119337	7.11e-11	0.0024	450243	7.62e-05	34.3174	TRUE
rs6082354	-0.024	0.00360449	0.6675	0.673724	0.770605	100110	0.0123618	1.19e-32	0.002	450243	0.000255679	115.147	TRUE
rs6425817	0.0157	0.00354528	0.6724	0.673031	0.774274	100110	0.012362	2.98e-15	0.002	450243	0.000108593	48.8982	TRUE
rs73006226	-0.0182	-0.00410843	0.1267	0.130405	0.777696	146142	0.0145522	2.23e-10	0.0029	450243	7.33e-05	33.0058	TRUE
rs9344126	-0.0185	0.00259537	0.5137	0.514149	0.785416	146142	0.00953239	2.21e-22	0.0019	450243	0.000170997	77.0028	TRUE
rs11720869	0.0141	0.00271631	0.6686	0.660132	0.788561	146142	0.0101287	2.54e-12	0.002	450243	8.81e-05	39.6707	TRUE
rs2236096	0.018	0.00404517	0.2327	0.218521	0.793981	87700	0.0154902	1.29e-15	0.0023	450243	0.000115701	52.0993	TRUE
rs301807	-0.0144	0.00250313	0.5815	0.584978	0.795843	146142	0.00967465	2.53e-14	0.0019	450243	0.000100925	45.4453	TRUE
rs718603	0.0131	0.00264849	0.2774	0.283817	0.802433	146142	0.0105855	6.68e-10	0.0021	450243	6.88e-05	30.9779	TRUE
rs12655296	-0.011	-0.00246002	0.6251	0.630423	0.803132	146142	0.00986789	1.62e-08	0.002	450243	5.67e-05	25.5358	TRUE
rs4640244	-0.02	0.00239687	0.3993	0.399417	0.804847	146142	0.00970082	3.81e-25	0.0019	450243	0.000191888	86.4122	TRUE
rs115105539	0.0231	0.00442022	0.1667	0.162876	0.807435	69050	0.0181352	7.83e-20	0.0025	450243	0.000148249	66.7575	TRUE
rs75702986	-0.0163	0.00302741	0.1861	0.183066	0.808444	146142	0.0124876	3.14e-11	0.0025	450243	8.05e-05	36.2412	TRUE
rs2978362	0.0106	-0.00231267	0.5326	0.517289	0.812452	141388	0.00974725	2.85e-08	0.0019	450243	5.59e-05	25.1884	TRUE
rs11175919	0.0349	0.00704711	0.0262	0.02718	0.81298	146142	0.029787	3.16e-09	0.0059	450243	6.22e-05	27.9849	TRUE
rs2289629	-0.0148	0.00235423	0.3451	0.343549	0.814111	146142	0.0100126	8.02e-14	0.002	450243	9.9e-05	44.5822	TRUE
rs4682483	-0.0165	0.00284994	0.1534	0.166871	0.824755	146142	0.0128704	2.65e-10	0.0026	450243	7.07e-05	31.8403	TRUE
rs2268718	0.0141	-0.00234174	0.2704	0.279599	0.825784	146142	0.0106389	3.24e-11	0.0021	450243	7.84e-05	35.3215	TRUE
rs684905	-0.0118	-0.00257732	0.4176	0.414515	0.82725	100110	0.0118101	7.1e-10	0.0019	450243	6.77e-05	30.4965	TRUE
rs2089111	-0.0172	-0.00228838	0.267	0.262839	0.837208	146142	0.0111375	1.73e-15	0.0022	450243	0.000115798	52.1432	TRUE
rs28379706	0.0114	0.00195892	0.3931	0.400491	0.843378	146142	0.00991483	4.49e-09	0.002	450243	6.2e-05	27.9211	TRUE
rs72657800	-0.0219	0.0035794	0.0773	0.075695	0.84405	146142	0.0181958	6.39e-10	0.0035	450243	6.84e-05	30.8058	TRUE
rs2490302	0.0221	0.00417925	0.9137	0.920861	0.848178	100110	0.0218302	6.24e-11	0.0034	450243	7.7e-05	34.6823	TRUE
rs143554698	-0.0257	-0.00324426	0.1409	0.137125	0.84847	100110	0.0169793	3.39e-21	0.0027	450243	0.000159901	72.0055	TRUE
rs4602848	0.016	0.00191283	0.6812	0.681399	0.851629	146142	0.0102268	3.14e-15	0.002	450243	0.000111189	50.0675	TRUE
rs62070319	-0.018	-0.0022355	0.4427	0.449331	0.851636	100110	0.0119525	2.54e-20	0.002	450243	0.000159872	71.9926	TRUE
rs4976262	-0.0245	0.0018988	0.3156	0.331068	0.85203	146142	0.0101797	4.37e-33	0.002	450243	0.000259304	116.78	TRUE
rs985136	0.0138	-0.00196108	0.4895	0.475975	0.85753	125690	0.010924	2.96e-12	0.002	450243	9.52e-05	42.8571	FALSE
rs2019203	0.0189	0.00169556	0.4909	0.491137	0.859423	146142	0.00957356	1.84e-23	0.0019	450243	0.000178546	80.403	TRUE
rs900399	0.0164	-0.00172152	0.3986	0.401603	0.860474	146142	0.0097941	1.35e-17	0.0019	450243	0.000128949	58.0657	TRUE
rs7828086	0.0135	-0.00187125	0.2391	0.242649	0.866029	146142	0.0110919	1.11e-09	0.0022	450243	6.63e-05	29.8592	TRUE
rs1823217	-0.0181	0.00168141	0.6449	0.652909	0.867594	146142	0.0100855	4.06e-20	0.002	450243	0.000150048	67.5679	TRUE
rs11210892	0.0118	-0.00169043	0.6745	0.677388	0.869584	146142	0.0102958	3.57e-09	0.002	450243	6.11e-05	27.5295	TRUE
rs11629593	-0.0109	-0.00213871	0.6158	0.610188	0.871648	87700	0.0132374	4.42e-08	0.002	450243	5.62e-05	25.3133	TRUE
rs31196	-0.0107	-0.00145906	0.5724	0.572164	0.879512	146142	0.0096252	2.07e-08	0.0019	450243	5.6e-05	25.2351	TRUE
rs12907139	-0.0149	0.00140601	0.5245	0.531837	0.883024	146142	0.00955581	4.89e-15	0.0019	450243	0.000110738	49.8645	TRUE
rs62103240	0.0212	0.00312312	0.071	0.066783	0.88516	130444	0.0216236	1.4e-08	0.0037	450243	5.93e-05	26.696	TRUE
rs3205136	-0.0184	-0.00222748	0.0952	0.115393	0.886191	146142	0.0155631	1.85e-08	0.0033	450243	5.83e-05	26.2619	TRUE
rs7229520	-0.0224	-0.00143703	0.6616	0.661306	0.88668	146142	0.010084	9.21e-29	0.002	450243	0.000224674	101.18	TRUE
rs11684531	-0.0172	0.00232069	0.1328	0.123508	0.89425	125690	0.0174582	4.17e-10	0.0028	450243	6.81e-05	30.6817	TRUE
rs723149	-0.0276	-0.0012642	0.5628	0.56333	0.899267	141388	0.00998678	1.43e-47	0.0019	450243	0.000374871	168.846	TRUE
rs10225945	-0.0146	0.00158325	0.1499	0.156699	0.904555	146142	0.0132038	3.28e-08	0.0026	450243	5.43e-05	24.4611	TRUE
rs7826059	0.0114	0.00120873	0.6421	0.638183	0.905865	146142	0.0102213	7.61e-09	0.002	450243	5.97e-05	26.8952	TRUE
rs1556659	0.0163	-0.00114966	0.3818	0.380812	0.91051	141388	0.0102287	7.19e-17	0.002	450243	0.000125421	56.4767	TRUE
rs2347603	-0.0181	0.00122225	0.7418	0.744626	0.910899	146142	0.0109223	5.65e-17	0.0022	450243	0.000125496	56.5106	TRUE
rs3768495	-0.0178	-0.00117669	0.7173	0.711786	0.911125	146142	0.010542	1.07e-17	0.0021	450243	0.000128498	57.8625	TRUE
rs9838614	-0.0185	0.00108759	0.3881	0.379846	0.911754	146142	0.00981347	1.21e-21	0.0019	450243	0.000162554	73.2004	TRUE
rs12536902	0.0479	0.00448592	0.0143	0.015126	0.915275	139719	0.0421659	3.66e-09	0.0081	450243	6.47e-05	29.1243	TRUE
rs10221831	0.03	-0.00270465	0.0321	0.037873	0.916563	146142	0.0258166	1.8e-08	0.0053	450243	5.59e-05	25.1813	TRUE
rs2592208	-0.0124	0.000963536	0.513	0.504215	0.91946	146142	0.00952921	5.52e-11	0.0019	450243	7.68e-05	34.5938	TRUE
rs12616192	-0.0261	-0.00184069	0.0676	0.070803	0.924458	146142	0.0194125	6.83e-12	0.0038	450243	8.59e-05	38.6672	TRUE
rs147233090	-0.0446	-0.00282699	0.0247	0.025163	0.926469	146142	0.0306322	3.95e-13	0.0061	450243	9.58e-05	43.154	TRUE
rs35073631	0.0112	0.00107558	0.4331	0.443784	0.933449	87700	0.0128802	5.92e-09	0.0019	450243	6.16e-05	27.7353	TRUE
rs8904	-0.0157	0.000818665	0.363	0.369388	0.933881	146142	0.00986784	1.52e-15	0.002	450243	0.000113992	51.3298	TRUE
rs67551338	0.0576	-0.00158926	0.0615	0.06198	0.936931	146142	0.0200848	1.04e-47	0.004	450243	0.000382987	172.503	TRUE
rs10824307	-0.0194	0.00074872	0.6471	0.650663	0.940811	146142	0.0100837	1.79e-22	0.002	450243	0.000171892	77.4063	TRUE
rs1005723	0.0161	0.000900594	0.1908	0.20118	0.941035	146142	0.0121753	1.79e-11	0.0024	450243	8e-05	36.0409	TRUE
rs2071450	-0.0174	-0.000730267	0.3675	0.37825	0.941879	146142	0.0100162	8.85e-19	0.002	450243	0.000140749	63.38	TRUE
rs17400325	0.0345	0.00189479	0.0415	0.036146	0.943101	146142	0.0265478	2.1e-13	0.0047	450243	9.47e-05	42.6378	TRUE
rs9375188	0.0136	0.000675772	0.4844	0.47714	0.943453	146142	0.00952722	6.8e-13	0.0019	450243	9.24e-05	41.6016	TRUE
rs2578565	-0.0141	0.000686764	0.6575	0.652257	0.945265	146142	0.0100033	1.37e-12	0.002	450243	8.95e-05	40.3189	TRUE
rs2105333	-0.019	-0.000633799	0.6648	0.659413	0.949656	146142	0.0100382	1.7e-21	0.002	450243	0.000160891	72.4515	TRUE
rs144109601	-0.0278	-0.00147008	0.0418	0.040783	0.951328	146142	0.0240842	5.15e-09	0.0048	450243	6.19e-05	27.8756	TRUE
rs11605297	0.0146	0.000683766	0.2328	0.238797	0.951455	146142	0.0112314	8.03e-11	0.0022	450243	7.61e-05	34.2851	TRUE
rs6738207	0.0127	0.000577833	0.4007	0.401244	0.952458	146142	0.00969187	4.14e-11	0.0019	450243	7.75e-05	34.8803	TRUE
rs1063582	-0.0185	0.000629198	0.7649	0.772552	0.955776	146142	0.0113461	1.12e-16	0.0022	450243	0.000123092	55.428	TRUE
rs757834	0.0256	-0.000665778	0.1856	0.194574	0.956613	146142	0.0122376	1.25e-25	0.0024	450243	0.000198119	89.2189	TRUE
rs7144307	-0.0122	-0.000499875	0.3853	0.394613	0.960477	141388	0.0100873	6.1e-10	0.002	450243	7.05e-05	31.7459	TRUE
rs117068593	0.0403	0.00061581	0.1895	0.184553	0.962515	133732	0.013103	8.83e-62	0.0024	450243	0.000498887	224.732	TRUE
rs78051210	0.0263	0.000858368	0.0771	0.074449	0.962728	146142	0.0183685	1.63e-13	0.0036	450243	9.84e-05	44.3239	TRUE
rs79441499	-0.0138	-0.000551152	0.4055	0.417953	0.96763	69050	0.0135816	9.67e-13	0.0019	450243	9.18e-05	41.3443	TRUE
rs249677	-0.0109	-0.000390076	0.6333	0.641213	0.968897	146142	0.0100041	2.4e-08	0.002	450243	5.52e-05	24.8469	TRUE
rs61878760	0.019	0.000660782	0.0828	0.081169	0.970586	146142	0.0179203	3.74e-08	0.0034	450243	5.48e-05	24.6888	TRUE
rs10128333	-0.0146	0.000443901	0.1676	0.166109	0.972374	146142	0.012818	9.51e-09	0.0025	450243	5.95e-05	26.7801	TRUE
rs7185244	-0.0148	-0.000367932	0.7759	0.77428	0.974739	146142	0.0116194	1.4e-10	0.0023	450243	7.62e-05	34.2988	TRUE
rs8018486	-0.0138	0.000329054	0.1914	0.194343	0.978236	146142	0.0120619	1.18e-08	0.0024	450243	5.89e-05	26.5421	TRUE
rs28529426	-0.0168	0.000320948	0.1711	0.174986	0.980511	146142	0.0131384	5.82e-11	0.0026	450243	8.01e-05	36.0479	TRUE
rs2230033	-0.0265	0.000230973	0.5644	0.550624	0.980704	146142	0.00954976	3.49e-43	0.0019	450243	0.0003453	155.522	TRUE
rs12997625	-0.017	0.000216976	0.5266	0.521378	0.981895	146142	0.0095613	1.5e-19	0.0019	450243	0.000144091	64.885	TRUE
rs3103223	0.0126	0.000208022	0.7397	0.736188	0.984783	146142	0.0109067	6.02e-09	0.0022	450243	6.11e-05	27.5279	TRUE
rs36226649	0.0485	0.000370068	0.0667	0.063588	0.984996	146142	0.0196784	3.05e-37	0.0038	450243	0.00029286	131.896	TRUE
rs10982888	-0.0328	-0.000268036	0.1136	0.10922	0.986097	146142	0.0153816	3.97e-28	0.003	450243	0.000216664	97.5719	TRUE
rs4932439	-0.0151	0.000214023	0.8254	0.816564	0.986186	146142	0.0123612	1.43e-09	0.0025	450243	6.57e-05	29.5914	TRUE
rs117203652	-0.0346	0.000472888	0.03	0.02704	0.987708	146142	0.0306944	4.32e-10	0.0055	450243	6.97e-05	31.3726	TRUE
rs11191208	0.0147	0.00014299	0.2057	0.207484	0.990626	141388	0.0121705	3.69e-10	0.0024	450243	7.06e-05	31.795	TRUE
rs7007389	-0.0134	-0.000128008	0.3727	0.353205	0.993384	87700	0.0154375	2.94e-11	0.002	450243	8.4e-05	37.8056	TRUE
rs78766798	0.0319	7.1e-05	0.0847	0.074274	0.997018	146142	0.0189979	2.61e-20	0.0035	450243	0.000157782	71.0513	TRUE
rs12334478	-0.0161	1.9e-05	0.4964	0.487203	0.998451	146142	0.00978692	2.27e-17	0.0019	450243	0.000129598	58.358	FALSE
