# Supplementary material for: Causal relationship between sarcopenia and osteoarthritis: a bi-directional two-sample mendelian randomized study
Source: Eur J Med Res. 2023 Sep 9;28:327. doi: 10.1186/s40001-023-01322-0 (PMC10492359; doi:10.1186/s40001-023-01322-0)
Supplement: Supplementary file 1 — Additional file 1: Table S1. The selected SNPs in the analysis of GS-KOA; Table S2. The selected SNPs in the analysis of GS-HOA; Table S3. The selected SNPs in the analysis of GS-TKR; Table S4. The selected SNPs in the analysis of GS-THR; Table S5. The selected SNPs in the analysis of ALM-KOA; Table S6. The selected SNPs in the analysis of ALM-HOA; Table S7. The selected SNPs in the analysis of ALM-TKR; Table S8. The selected SNPs in the analysis of ALM-THR; Table S9. The selected SNPs in the analysis of KOA-GS; Table S10. The selected SNPs in the analysis of KOA-ALM; Table S11. The selected SNPs in the analysis of HOA-GS; Table S12. The selected SNPs in the analysis of HOA-ALM. Table S13. The selected SNPs in the analysis of TKR-GS; Table S14. The selected SNPs in the analysis of TKR-ALM. Table S15. The selected SNPs in the analysis of THR-GS; Table S16. The selected SNPs in the analysis of THR-ALM. [file 40001_2023_1322_MOESM1_ESM.zip › New folder/Supplementary Table S7.xls]

## Sheet: Supplementary Table S7
SNP	beta.exposure	beta.outcome	eaf.exposure	eaf.outcome	pval.outcome	samplesize.outcome	se.outcome	outcome	pval.exposure	se.exposure	samplesize.exposure	R2	F	mr_keep	cofounders
rs6977416	0.0457	-0.0864308	0.3338	0.338153	6.78e-10	104527	0.0140057	outcome	1.43e-113	0.002	450243	0.000928867	418.603	FALSE	outcome
rs143384	0.0725	-0.104094	0.4038	0.40787	1.56e-14	104527	0.0135495	outcome	1e-200	0.0019	450243	0.00253084	1142.38	FALSE	weight
rs55872725	0.0222	0.0617835	0.4037	0.412932	3.78e-06	104527	0.013364	outcome	1.46e-30	0.0019	450243	0.000237279	106.858	FALSE	weight
rs11243202	0.0302	-0.0578103	0.486	0.480725	1.37e-05	104527	0.013294	outcome	2.83e-57	0.0019	450243	0.000455662	205.251	FALSE	weight
rs62106258	-0.0504	-0.123413	0.0486	0.04676	0.000183	99505	0.0329859	outcome	6.45e-31	0.0044	450243	0.000234904	105.788	FALSE	weight
rs111365325	-0.0271	-0.0542038	0.2312	0.230559	0.000665	104527	0.0159254	outcome	1.12e-33	0.0022	450243	0.000261078	117.579	FALSE	weight
rs10948	-0.0252	-0.0478393	0.6638	0.669575	0.000745	104527	0.0141853	outcome	3.43e-36	0.002	450243	0.000283443	127.654	FALSE	weight
rs34517439	0.0421	0.0655958	0.1221	0.123751	0.001803	104527	0.0210182	outcome	5.8e-48	0.0029	450243	0.000379975	171.145	FALSE	weight
rs9388490	0.0462	-0.0407189	0.4394	0.449453	0.002255	104527	0.0133312	outcome	1.33e-130	0.0019	450243	0.00105154	473.946	FALSE	weight
rs2229840	0.0341	0.0529292	0.1597	0.160889	0.003131	104527	0.0179143	outcome	3.02e-40	0.0026	450243	0.000312089	140.559	FALSE	weight
rs7563362	0.0352	0.0539072	0.8566	0.855433	0.004396	104527	0.0189264	outcome	3.27e-39	0.0027	450243	0.000304399	137.094	FALSE	weight
rs9634212	0.0471	0.045024	0.221	0.219952	0.004723	104527	0.0159358	outcome	8.59e-95	0.0023	450243	0.000763838	344.174	FALSE	weight
rs905938	0.0394	0.0431079	0.2649	0.262411	0.005063	104527	0.0153792	outcome	8.43e-77	0.0021	450243	0.000604576	272.37	FALSE	weight
rs72656010	-0.0668	-0.0488759	0.1322	0.134825	0.012879	104527	0.0196518	outcome	7.31e-126	0.0028	450243	0.00102385	461.449	FALSE	weight
rs10807137	-0.0455	-0.0427353	0.825	0.825845	0.013965	104527	0.0173851	outcome	5.68e-75	0.0025	450243	0.000597785	269.308	FALSE	Weight
rs59985551	-0.0313	-0.038295	0.2261	0.23505	0.014141	104527	0.0156073	outcome	2.43e-44	0.0022	450243	0.00034285	154.418	FALSE	weight
rs34879158	-0.0363	0.0362719	0.263	0.256182	0.016758	104527	0.015164	outcome	1.55e-63	0.0022	450243	0.000510818	230.109	FALSE	weight
rs2764264	0.0203	0.0339743	0.6954	0.691591	0.018161	104527	0.0143818	outcome	5.07e-23	0.0021	450243	0.000174577	78.6154	FALSE	weight
rs62515437	0.0369	0.035454	0.2253	0.230448	0.027015	104527	0.0160331	outcome	8.79e-60	0.0023	450243	0.000475311	214.106	FALSE	weight
rs36000545	-0.022	-0.0302818	0.3957	0.387451	0.028836	104527	0.0138544	outcome	2.56e-29	0.002	450243	0.00023147	104.241	FALSE	weight
rs12051245	0.0299	-0.0355177	0.2318	0.236098	0.029087	104527	0.0162753	outcome	2.56e-40	0.0022	450243	0.000318391	143.398	FALSE	weight
rs7735891	0.0259	-0.0286197	0.4629	0.452972	0.031382	104527	0.0132979	outcome	1.14e-42	0.0019	450243	0.000333558	150.232	FALSE	weight
rs1478575	0.0312	0.0303274	0.6843	0.685173	0.032821	104527	0.0142098	outcome	5.2e-54	0.002	450243	0.000420591	189.447	FALSE	weight
rs7129320	-0.0389	-0.0371693	0.1661	0.160695	0.041521	104527	0.0182355	outcome	7.29e-53	0.0025	450243	0.000419192	188.816	FALSE	weight
rs4735761	0.0331	0.0292476	0.2857	0.288713	0.045056	104527	0.0145936	outcome	3.66e-56	0.0021	450243	0.000447174	201.426	FALSE	weight
rs7952436	-0.0453	-0.0504684	0.0823	0.0816	0.047641	102690	0.0254819	outcome	1.62e-39	0.0034	450243	0.000309975	139.607	FALSE	weight
rs4870941	-0.0297	0.0306116	0.238	0.238693	0.049801	104527	0.0156049	outcome	1.09e-39	0.0023	450243	0.000319945	144.098	FALSE	weight
rs73052033	-0.0151	-0.0336088	0.1851	0.181126	0.050846	104527	0.0172108	outcome	4.79e-10	0.0024	450243	6.88e-05	30.972	FALSE	weight
rs10203386	-0.0238	-0.024799	0.4519	0.446167	0.062184	104527	0.0132972	outcome	1.75e-36	0.0019	450243	0.000280599	126.373	FALSE	weight
rs9669278	-0.0496	-0.024556	0.5183	0.51505	0.064193	104527	0.0132675	outcome	5.25e-151	0.0019	450243	0.00122843	553.771	FALSE	weight
rs599004	-0.0157	-0.0275274	0.2807	0.279044	0.065549	104527	0.0149484	outcome	6.53e-14	0.0021	450243	9.95e-05	44.8198	FALSE	weight
rs2142331	-0.0165	-0.0248287	0.6023	0.60169	0.07101	104527	0.0137524	outcome	1.38e-17	0.0019	450243	0.000130427	58.7311	FALSE	weight
rs1472852	-0.0638	0.0324227	0.1582	0.15601	0.076212	104527	0.0182859	outcome	8.22e-135	0.0026	450243	0.00108414	488.656	FALSE	weight
rs3818416	0.0279	0.0273301	0.7645	0.769808	0.082629	104527	0.0157465	outcome	2.01e-35	0.0022	450243	0.000280289	126.233	FALSE	weight
rs72771070	0.015	0.0255596	0.283	0.285675	0.083679	104527	0.0147766	outcome	1.3e-12	0.0021	450243	9.13e-05	41.1152	FALSE	weight
rs4788218	0.0275	0.0229227	0.401	0.396411	0.092126	104527	0.0136097	outcome	5.52e-46	0.0019	450243	0.000363301	163.632	FALSE	weight
rs4244809	-0.0262	-0.0277402	0.2082	0.20656	0.093857	104527	0.0165574	outcome	5.55e-29	0.0023	450243	0.000226323	101.923	FALSE	weight
rs1260326	0.0323	0.0224522	0.6045	0.60652	0.095489	104527	0.0134676	outcome	6.16e-64	0.0019	450243	0.000498859	224.719	FALSE	weight
rs1047891	0.0233	0.0238073	0.3159	0.316009	0.099445	104527	0.0144501	outcome	5.7e-31	0.002	450243	0.000234645	105.672	FALSE	weight
rs3116602	-0.0612	-0.0262076	0.2153	0.214211	0.102975	104527	0.0160724	outcome	9.53e-155	0.0023	450243	0.00126555	570.526	FALSE	weight
rs11217863	-0.0268	0.0333177	0.1162	0.118553	0.104605	104527	0.0205294	outcome	1.06e-19	0.003	450243	0.000147523	66.4307	FALSE	weight
rs3184504	0.0183	0.0213656	0.517	0.5193	0.106193	104527	0.013225	outcome	2.71e-22	0.0019	450243	0.000167251	75.316	FALSE	weight
rs62621812	0.0743	0.0741246	0.0204	0.023482	0.115379	98689	0.0470791	outcome	3.16e-27	0.0069	450243	0.000220641	99.3636	FALSE	weight
rs704660	0.0153	0.0200634	0.4095	0.4071	0.133362	104527	0.0133669	outcome	2.28e-15	0.0019	450243	0.00011321	50.9778	FALSE	weight
rs12541381	-0.0319	-0.0225238	0.2575	0.252768	0.137367	104527	0.0151607	outcome	2.81e-49	0.0022	450243	0.000389121	175.267	FALSE	weight
rs2174008	-0.0192	-0.0190687	0.4975	0.495508	0.150227	104527	0.0132538	outcome	5.89e-24	0.0019	450243	0.000184315	83.0016	FALSE	weight
rs28678024	-0.0119	-0.0207649	0.2854	0.287344	0.161568	104527	0.014834	outcome	1.9e-08	0.0021	450243	5.78e-05	26.0082	FALSE	weight
rs6570509	-0.0244	0.0188375	0.2868	0.28956	0.193628	104527	0.0144912	outcome	1.27e-31	0.0021	450243	0.000243557	109.686	FALSE	weight
rs12188208	-0.0195	-0.0202878	0.2349	0.232823	0.19472	104527	0.0156452	outcome	1.4e-18	0.0022	450243	0.000136679	61.5467	FALSE	weight
rs34776209	-0.0317	0.0194231	0.2475	0.247363	0.206074	104527	0.0153611	outcome	1.78e-47	0.0022	450243	0.000374309	168.592	FALSE	weight
rs78378222	0.138	-0.0729595	0.0123	0.014753	0.215987	98476	0.0589682	outcome	4.51e-56	0.0087	450243	0.00046272	208.432	FALSE	weight
rs798548	-0.0359	-0.0178301	0.3006	0.29615	0.218934	104527	0.0145035	outcome	2.86e-68	0.0021	450243	0.000541918	244.126	FALSE	weight
rs2885697	-0.0323	-0.0171248	0.665	0.666352	0.220087	104527	0.0139646	outcome	9.21e-60	0.002	450243	0.000464838	209.386	FALSE	weight
rs10962212	0.0143	-0.0155117	0.4184	0.415904	0.246892	104527	0.013396	outcome	7.47e-14	0.0019	450243	9.95e-05	44.8132	FALSE	weight
rs45528934	0.0262	-0.0210367	0.1623	0.158608	0.252721	104527	0.0183925	outcome	1.97e-24	0.0026	450243	0.000186655	84.0554	FALSE	weight
rs2005172	0.048	-0.0157533	0.6397	0.641632	0.260276	104527	0.0139937	outcome	2.35e-128	0.002	450243	0.00106207	478.696	FALSE	weight
rs4655345	-0.0246	0.013594	0.3974	0.392593	0.320396	104527	0.0136809	outcome	5.81e-38	0.0019	450243	0.000289839	130.535	FALSE	weight
rs6142059	0.0116	0.012831	0.4926	0.493645	0.335597	104527	0.0133253	outcome	1.19e-09	0.0019	450243	6.73e-05	30.2876	FALSE	weight
rs543650	0.025	-0.0123771	0.5987	0.598966	0.360599	104527	0.0135383	outcome	1.49e-37	0.002	450243	0.000300323	135.258	FALSE	weight
rs2240735	0.0189	0.0139236	0.748	0.751068	0.367316	104527	0.0154447	outcome	3.99e-18	0.0022	450243	0.000134665	60.64	FALSE	weight
rs244711	0.0279	0.013239	0.686	0.685649	0.39619	104527	0.0156038	outcome	1.54e-37	0.0022	450243	0.000335345	151.037	FALSE	weight
rs12074850	0.0393	0.0197701	0.0898	0.089323	0.400574	104527	0.0235192	outcome	2.72e-33	0.0033	450243	0.000252481	113.706	FALSE	weight
rs2181834	0.0254	-0.0110225	0.5503	0.550688	0.405639	104527	0.0132547	outcome	7.69e-41	0.0019	450243	0.000319315	143.815	FALSE	weight
rs6821305	0.0204	0.0110306	0.399	0.401789	0.423266	96946	0.013775	outcome	3.15e-26	0.0019	450243	0.00019959	89.8813	FALSE	weight
rs6874142	0.0288	0.0180163	0.1138	0.109423	0.44021	103785	0.0233421	outcome	5.15e-20	0.0031	450243	0.000167297	75.3367	FALSE	weight
rs4752689	0.0205	0.00982854	0.5839	0.590954	0.462171	104527	0.0133671	outcome	1.36e-26	0.0019	450243	0.000204209	91.9618	FALSE	weight
rs1443536	0.0218	0.0101594	0.305	0.304067	0.485457	104527	0.0145644	outcome	1.91e-26	0.0021	450243	0.000201478	90.7319	FALSE	weight
rs6762851	-0.0218	-0.00869707	0.3573	0.356151	0.527125	104527	0.0137525	outcome	1.5e-28	0.002	450243	0.000218265	98.2934	FALSE	weight
rs2035901	0.024	-0.0084383	0.4679	0.480523	0.528789	104527	0.0133972	outcome	9.43e-37	0.0019	450243	0.000286813	129.172	FALSE	weight
rs7768973	-0.024	-0.00838203	0.411	0.411055	0.532821	104527	0.0134391	outcome	5.44e-36	0.0019	450243	0.000278875	125.596	FALSE	weight
rs55852614	-0.0393	-0.00924513	0.2474	0.245602	0.547632	104527	0.0153749	outcome	3.29e-73	0.0022	450243	0.000575147	259.104	FALSE	weight
rs2270894	-0.0332	0.0102039	0.2034	0.207856	0.55529	104527	0.0172991	outcome	1.25e-42	0.0024	450243	0.000357188	160.878	FALSE	weight
rs42039	0.0481	0.00865543	0.2444	0.245992	0.574181	104527	0.0154037	outcome	3.53e-106	0.0022	450243	0.000854502	385.061	FALSE	weight
rs72801843	0.0313	-0.0074527	0.3015	0.301897	0.611302	104527	0.0146644	outcome	8.83e-52	0.0021	450243	0.000412641	185.865	FALSE	weight
rs4073154	0.0274	-0.00691404	0.7784	0.781348	0.667887	104527	0.0161148	outcome	1.92e-33	0.0023	450243	0.000259002	116.644	FALSE	weight
rs9391254	0.0166	-0.00606837	0.3205	0.322535	0.672864	96946	0.0143725	outcome	2.1e-16	0.002	450243	0.000120023	54.0457	FALSE	weight
rs72894003	-0.0423	0.0113395	0.0647	0.063452	0.700066	102690	0.0294355	outcome	1.9e-28	0.0038	450243	0.000216554	97.5225	FALSE	weight
rs11014285	0.0342	0.00626732	0.1654	0.160284	0.732077	104527	0.018306	outcome	2.89e-40	0.0026	450243	0.000322921	145.439	FALSE	weight
rs4282339	-0.0311	0.00549289	0.2075	0.204019	0.735924	104527	0.016287	outcome	6.16e-41	0.0023	450243	0.000318103	143.269	FALSE	weight
rs12347137	-0.046	-0.00525815	0.2023	0.204837	0.750989	104527	0.0165697	outcome	9.8e-85	0.0024	450243	0.000682938	307.697	FALSE	weight
rs6470771	-0.0268	-0.00494973	0.1694	0.1679	0.779187	104527	0.0176537	outcome	1.54e-26	0.0025	450243	0.000202118	91.0202	FALSE	Weight
rs13103161	-0.0284	0.00364535	0.3891	0.390137	0.78901	104527	0.0136226	outcome	2.38e-48	0.0019	450243	0.000383441	172.707	FALSE	weight
rs1319012	-0.052	-0.00558356	0.9259	0.921147	0.830018	103785	0.0260089	outcome	3.3e-45	0.0037	450243	0.000371038	167.119	FALSE	weight
rs2871960	0.0469	-0.001999	0.4448	0.443056	0.880707	104527	0.0133202	outcome	2.17e-135	0.0019	450243	0.0010864	489.674	FALSE	weight
rs76895963	0.1639	-0.00602978	0.0207	0.020947	0.910095	98476	0.0533993	outcome	8.22e-112	0.0073	450243	0.00108912	490.899	FALSE	weight
rs2194411	0.0443	-0.00227759	0.1283	0.126884	0.911766	104527	0.0205538	outcome	2.43e-54	0.0029	450243	0.000438966	197.727	FALSE	weight
rs11959466	0.038	-0.00274677	0.0564	0.057823	0.929117	102690	0.0308779	outcome	2.24e-19	0.0042	450243	0.000153697	69.2111	FALSE	weight
rs951366	0.0205	0.00120272	0.3932	0.39382	0.929212	104527	0.0135386	outcome	9.15e-27	0.0019	450243	0.000200538	90.3086	FALSE	weight
rs1797070	0.0219	-0.00125178	0.2684	0.268048	0.933433	104527	0.0149867	outcome	4.93e-25	0.0021	450243	0.000188354	84.8206	FALSE	weight
rs41271299	0.0616	-0.0022385	0.0513	0.049467	0.944986	101345	0.0324399	outcome	3.19e-47	0.0043	450243	0.00036935	166.358	FALSE	weight
rs80295797	-0.0198	-0.000926429	0.3265	0.326122	0.947608	104527	0.0140986	outcome	3.83e-23	0.002	450243	0.000172417	77.6428	FALSE	weight
rs10483727	-0.0368	0.000877385	0.6109	0.608325	0.9483	104527	0.0135312	outcome	6.73e-80	0.0019	450243	0.000643809	290.056	FALSE	weight
rs6902109	-0.0167	0.000768295	0.5401	0.547049	0.954269	104527	0.0133974	outcome	1.03e-18	0.0019	450243	0.000138548	62.3887	FALSE	weight
rs12099669	0.0331	-0.000662219	0.6962	0.68857	0.963097	104527	0.0143128	outcome	1.39e-58	0.002	450243	0.000463455	208.763	FALSE	weight
rs2812208	0.1156	-0.00161631	0.021	0.023515	0.971442	99292	0.0451485	outcome	5.51e-68	0.0066	450243	0.000549475	247.532	FALSE	weight
rs7689420	0.0466	0.000157012	0.8312	0.834308	0.992937	104527	0.017737	outcome	1.5e-76	0.0025	450243	0.000609368	274.53	FALSE	weight
rs310796	0.0142	9.3e-05	0.6811	0.681204	0.99481	104527	0.0142966	outcome	2.53e-12	0.002	450243	8.76e-05	39.4417	FALSE	weight
rs4985445	-0.0175	0.06784	0.4565	0.45405	3.95e-07	104527	0.0133771	outcome	3.3e-20	0.0019	450243	0.000151966	68.4317	TRUE
rs33973388	0.0249	-0.0672569	0.4353	0.431552	4.96e-07	104527	0.0133769	outcome	1.45e-38	0.0019	450243	0.000304814	137.282	TRUE
rs61944841	0.0253	0.0748106	0.4138	0.417389	2.27e-06	80934	0.0158237	outcome	3.54e-37	0.002	450243	0.000310533	139.858	TRUE
rs4976262	-0.0245	0.0543411	0.3156	0.323504	0.00013	104527	0.0142014	outcome	4.37e-33	0.002	450243	0.000259304	116.78	TRUE
rs28592876	0.03	-0.0622978	0.2051	0.207309	0.000174	104527	0.0165948	outcome	9.09e-38	0.0023	450243	0.000293461	132.167	TRUE
rs2209098	0.024	0.0515881	0.3108	0.319389	0.000257	104527	0.0141137	outcome	1.73e-32	0.002	450243	0.000246762	111.13	TRUE
rs1556659	0.0163	0.0486187	0.3818	0.381837	0.000536	104527	0.0140432	outcome	7.19e-17	0.002	450243	0.000125421	56.4767	TRUE
rs2871865	-0.0493	0.0726632	0.1159	0.113406	0.0006	104527	0.0211746	outcome	3.4e-62	0.003	450243	0.000498091	224.373	TRUE
rs10824307	-0.0194	-0.0461811	0.6471	0.649871	0.000949	104527	0.0139722	outcome	1.79e-22	0.002	450243	0.000171892	77.4063	TRUE
rs72809820	-0.0111	0.0458726	0.324	0.32822	0.001153	104527	0.0141135	outcome	3.13e-08	0.002	450243	5.4e-05	24.3017	TRUE
rs5763821	0.0191	0.0462272	0.3907	0.390832	0.001264	96946	0.0143383	outcome	1.06e-21	0.002	450243	0.000173689	78.2153	TRUE
rs9266244	-0.0427	-0.0549061	0.7077	0.707492	0.00178	80934	0.0175718	outcome	1.21e-94	0.0021	450243	0.000754334	339.889	TRUE
rs61729527	-0.0346	0.0962688	0.0519	0.050384	0.001886	100850	0.0309783	outcome	4.86e-16	0.0043	450243	0.000117816	53.0518	TRUE
rs11042717	-0.029	0.0413148	0.4896	0.483047	0.002005	104527	0.0133727	outcome	4.04e-53	0.0019	450243	0.000420318	189.324	TRUE
rs3764002	0.028	-0.0464241	0.2617	0.263161	0.002103	104527	0.0150959	outcome	4.47e-39	0.0021	450243	0.000302958	136.446	TRUE
rs8136517	0.0267	0.0898591	0.0652	0.065842	0.003186	91001	0.030469	outcome	6.58e-12	0.0039	450243	8.69e-05	39.1293	TRUE
rs2676298	-0.0269	-0.0562297	0.853	0.846507	0.003473	104527	0.0192407	outcome	2.39e-23	0.0027	450243	0.000181468	81.7193	TRUE
rs10748128	0.0255	0.0403518	0.3446	0.346088	0.003521	104527	0.0138278	outcome	6.77e-38	0.002	450243	0.000293719	132.283	TRUE
rs2521349	0.0155	0.0392861	0.3847	0.38863	0.003907	104527	0.0136147	outcome	2.01e-15	0.0019	450243	0.000113737	51.215	TRUE
rs9898189	-0.0163	-0.0402894	0.6446	0.642126	0.004631	104527	0.0142283	outcome	1.88e-15	0.0021	450243	0.000121734	54.8164	TRUE
rs876122	0.0162	0.0575878	0.8788	0.876058	0.005484	104527	0.0207364	outcome	2.19e-08	0.0029	450243	5.59e-05	25.1722	TRUE
rs113898003	-0.036	0.0471901	0.2635	0.263606	0.005945	80934	0.0171551	outcome	1.19e-63	0.0021	450243	0.000503024	226.596	TRUE
rs143554698	-0.0257	-0.059143	0.1409	0.138657	0.006964	80934	0.0219165	outcome	3.39e-21	0.0027	450243	0.000159901	72.0055	TRUE
rs2296316	-0.0192	0.0363736	0.4643	0.462516	0.007056	104527	0.0135007	outcome	1.59e-23	0.0019	450243	0.00018338	82.5805	TRUE
rs12517711	-0.0147	-0.0364168	0.3917	0.388745	0.007345	104527	0.0135844	outcome	2.79e-14	0.0019	450243	0.000102976	46.3688	TRUE
rs113671109	-0.015	-0.0426044	0.22	0.221277	0.007393	104527	0.0159055	outcome	4.23e-11	0.0023	450243	7.72e-05	34.7703	TRUE
rs112153300	0.0261	-0.0608717	0.089	0.089548	0.008974	104527	0.0232953	outcome	7.05e-15	0.0034	450243	0.000110464	49.7408	TRUE
rs72721979	-0.0229	0.0507924	0.143	0.141885	0.009231	104527	0.0195102	outcome	2.2e-17	0.0027	450243	0.000128534	57.8787	TRUE
rs12340775	-0.0287	0.0787456	0.0552	0.059258	0.009534	103785	0.0303769	outcome	1.73e-11	0.0043	450243	8.59e-05	38.6861	TRUE
rs990315	-0.0115	-0.0350109	0.6229	0.619895	0.010117	104527	0.0136134	outcome	5.07e-09	0.002	450243	6.21e-05	27.9752	TRUE
rs111622870	-0.0282	-0.0828354	0.0482	0.047547	0.010558	99505	0.0323956	outcome	1.86e-10	0.0044	450243	7.3e-05	32.8547	TRUE
rs57791149	-0.0173	0.0353588	0.4024	0.401592	0.010783	96946	0.0138681	outcome	3.26e-19	0.0019	450243	0.000143943	64.8184	TRUE
rs6860245	0.0589	0.0390813	0.248	0.242685	0.01126	104527	0.0154196	outcome	9.66e-160	0.0022	450243	0.00129399	583.361	TRUE
rs17197114	0.0177	0.0477774	0.1772	0.173456	0.011506	104527	0.0189072	outcome	1.54e-12	0.0025	450243	9.14e-05	41.1357	TRUE
rs7228151	-0.0185	0.0406814	0.206	0.211706	0.01184	104527	0.0161634	outcome	3.19e-15	0.0023	450243	0.00011196	50.4144	TRUE
rs13123591	0.0185	0.0350999	0.3375	0.335075	0.012233	104527	0.01401	outcome	2.35e-20	0.002	450243	0.00015305	68.9199	TRUE
rs10471339	-0.011	0.0339829	0.3823	0.379166	0.01282	104527	0.0136547	outcome	1.45e-08	0.0019	450243	5.71e-05	25.7316	TRUE
rs4752829	0.0262	0.0370732	0.2861	0.287716	0.013333	104527	0.0149806	outcome	5.9e-36	0.0021	450243	0.000280406	126.286	TRUE
rs6505216	-0.0498	-0.0466431	0.233	0.237303	0.013426	73353	0.0188665	outcome	1.83e-101	0.0023	450243	0.000886421	399.457	TRUE
rs1330826	0.0162	-0.0393782	0.2268	0.225991	0.013952	104527	0.0160172	outcome	1.04e-12	0.0023	450243	9.2e-05	41.4457	TRUE
rs7522400	0.0129	0.0381412	0.7683	0.767334	0.014615	104527	0.0156202	outcome	5.62e-09	0.0022	450243	5.92e-05	26.677	TRUE
rs1823217	-0.0181	-0.0337481	0.6449	0.644518	0.014651	104527	0.0138261	outcome	4.06e-20	0.002	450243	0.000150048	67.5679	TRUE
rs12344515	-0.0163	-0.0368134	0.2402	0.240955	0.017171	104527	0.0154482	outcome	2.28e-13	0.0022	450243	9.7e-05	43.6681	TRUE
rs700677	0.0173	0.0325659	0.3505	0.357741	0.020996	104527	0.0141097	outcome	1.13e-18	0.002	450243	0.000136267	61.3612	TRUE
rs7418410	0.0155	-0.0308717	0.4089	0.402037	0.021912	104527	0.01347	outcome	5.64e-16	0.0019	450243	0.000116137	52.2958	TRUE
rs861674	0.0128	0.0302664	0.4578	0.455823	0.022851	104527	0.0132986	outcome	1.36e-11	0.0019	450243	8.13e-05	36.624	FALSE
rs650508	-0.013	-0.0339457	0.3008	0.301085	0.022904	104527	0.014921	outcome	1.86e-10	0.002	450243	7.11e-05	32.009	TRUE
rs35963161	-0.0157	0.0310858	0.4757	0.478677	0.023098	104527	0.0136833	outcome	7.46e-16	0.0019	450243	0.000122954	55.3657	TRUE
rs115912456	0.0577	-0.0758493	0.0412	0.040846	0.023585	100850	0.033505	outcome	3.69e-34	0.0047	450243	0.000263031	118.458	TRUE
rs1340022	0.0118	0.0298336	0.4868	0.48181	0.024553	104527	0.013269	outcome	4.47e-10	0.0019	450243	6.96e-05	31.3261	TRUE
rs11605297	0.0146	-0.0351237	0.2328	0.237038	0.024799	104527	0.0156486	outcome	8.03e-11	0.0022	450243	7.61e-05	34.2851	TRUE
rs40270	0.0151	0.0351071	0.7724	0.766256	0.024981	104527	0.015661	outcome	1.9e-11	0.0022	450243	8.02e-05	36.0976	TRUE
rs13430869	0.0272	0.0336427	0.7427	0.729347	0.025678	104527	0.0150793	outcome	6.37e-37	0.0021	450243	0.000282762	127.347	TRUE
rs1444628	0.024	0.0316886	0.6904	0.690499	0.02618	104527	0.0142515	outcome	6.85e-32	0.002	450243	0.000246238	110.894	TRUE
rs9905385	-0.0339	-0.0310257	0.6707	0.668752	0.026646	104527	0.0139966	outcome	1.94e-63	0.002	450243	0.000507633	228.673	TRUE
rs10203320	0.0138	0.0323083	0.3289	0.330816	0.02685	104527	0.0145948	outcome	7.86e-12	0.002	450243	8.41e-05	37.8548	TRUE
rs12461874	-0.0181	0.0324895	0.2784	0.281011	0.027606	104527	0.0147489	outcome	1.26e-17	0.0021	450243	0.000131629	59.2728	TRUE
rs4622329	0.0149	0.0306689	0.3496	0.350308	0.028913	104527	0.0140382	outcome	8.62e-14	0.002	450243	0.000100961	45.4615	TRUE
rs7816345	0.0255	0.0378457	0.1682	0.178731	0.031252	104527	0.0175712	outcome	6.22e-24	0.0025	450243	0.000181951	81.9369	TRUE
rs77447813	0.0224	0.0497421	0.087	0.090189	0.032738	104527	0.0232953	outcome	3.21e-11	0.0034	450243	7.97e-05	35.8918	TRUE
rs2236096	0.018	0.0396737	0.2327	0.227102	0.032906	73353	0.018598	outcome	1.29e-15	0.0023	450243	0.000115701	52.0993	TRUE
rs12563442	0.0122	-0.0316547	0.2669	0.270108	0.034724	104527	0.0149911	outcome	9.93e-09	0.0021	450243	5.82e-05	26.226	TRUE
rs867529	0.0184	0.0311498	0.2796	0.284486	0.035047	104527	0.0147782	outcome	1e-18	0.0021	450243	0.000136388	61.4159	TRUE
rs13391980	-0.0225	0.0428133	0.1198	0.120373	0.035487	104527	0.0203605	outcome	7.6e-15	0.0029	450243	0.000106766	48.0756	TRUE
rs718603	0.0131	0.030665	0.2774	0.282757	0.036155	104527	0.014636	outcome	6.68e-10	0.0021	450243	6.88e-05	30.9779	TRUE
rs7095472	0.0267	0.0276251	0.5335	0.532589	0.037161	104527	0.0132559	outcome	7.66e-45	0.0019	450243	0.000354845	159.822	TRUE
rs79441499	-0.0138	-0.0347229	0.4055	0.405475	0.037591	53158	0.0166994	outcome	9.67e-13	0.0019	450243	9.18e-05	41.3443	TRUE
rs12909863	0.0189	-0.0317373	0.2512	0.247222	0.037951	104527	0.0152923	outcome	6.05e-18	0.0022	450243	0.000134381	60.5121	TRUE
rs17818592	-0.0129	0.0271831	0.4367	0.442405	0.039862	104527	0.0132267	outcome	1.23e-11	0.0019	450243	8.19e-05	36.8649	TRUE
rs56112295	0.0154	-0.0385267	0.2257	0.222428	0.041228	92838	0.0188743	outcome	1.12e-10	0.0024	450243	8.29e-05	37.3244	TRUE
rs80280630	-0.0168	0.043432	0.1115	0.109632	0.041296	104527	0.0212845	outcome	2.28e-08	0.003	450243	5.59e-05	25.1797	TRUE
rs11221657	0.0179	0.0387897	0.1352	0.142834	0.042668	104527	0.019137	outcome	1.21e-10	0.0028	450243	7.49e-05	33.737	TRUE
rs2347808	-0.0125	-0.0276066	0.5139	0.514551	0.043168	104527	0.0136526	outcome	5.79e-11	0.0019	450243	7.81e-05	35.1506	TRUE
rs839255	-0.0126	-0.0287595	0.6847	0.682323	0.04445	104527	0.0143095	outcome	8.38e-10	0.0021	450243	6.85e-05	30.8653	TRUE
rs182798714	0.0376	-0.0989128	0.0274	0.026959	0.046868	80934	0.0497677	outcome	1.45e-09	0.0062	450243	7.54e-05	33.9288	TRUE
rs57059662	0.0118	0.0279911	0.6774	0.679674	0.048372	104527	0.0141793	outcome	5.63e-09	0.002	450243	6.09e-05	27.4015	TRUE
rs59950280	-0.0254	-0.0278389	0.3316	0.33125	0.050756	104527	0.0142505	outcome	7.32e-36	0.002	450243	0.000285988	128.801	TRUE
rs12230946	0.0271	0.0433439	0.0911	0.102071	0.051011	104527	0.0222119	outcome	1.45e-16	0.0033	450243	0.000121619	54.7647	TRUE
rs2569888	0.0133	-0.0311357	0.2449	0.248292	0.052917	104527	0.0160858	outcome	2.29e-09	0.0022	450243	6.54e-05	29.4578	TRUE
rs2089111	-0.0172	-0.0293491	0.267	0.268425	0.056753	104527	0.0154047	outcome	1.73e-15	0.0022	450243	0.000115798	52.1432	TRUE
rs291979	0.0242	0.0298316	0.2289	0.228891	0.059513	104527	0.0158309	outcome	6.76e-27	0.0023	450243	0.000206737	93.1005	TRUE
rs1514134	-0.0114	-0.0255664	0.3849	0.386234	0.059772	104527	0.0135813	outcome	3.57e-09	0.0019	450243	6.15e-05	27.708	TRUE
rs11672848	-0.0171	0.028945	0.5246	0.514867	0.060124	80934	0.0153972	outcome	7.73e-19	0.0019	450243	0.000145851	65.6777	TRUE
rs28529426	-0.0168	-0.0341702	0.1711	0.174322	0.061603	104527	0.0182812	outcome	5.82e-11	0.0026	450243	8.01e-05	36.0479	TRUE
rs11720869	0.0141	-0.0260606	0.6686	0.662604	0.063373	104527	0.014037	outcome	2.54e-12	0.002	450243	8.81e-05	39.6707	TRUE
rs10822117	-0.0176	0.0293495	0.237	0.238144	0.06375	104527	0.015831	outcome	4.24e-15	0.0022	450243	0.000112028	50.4454	TRUE
rs7902	0.0149	-0.0248555	0.4469	0.445057	0.064385	104527	0.013439	outcome	5.22e-15	0.0019	450243	0.000109753	49.4207	TRUE
rs2268718	0.0141	0.0275558	0.2704	0.273078	0.064519	104527	0.0149065	outcome	3.24e-11	0.0021	450243	7.84e-05	35.3215	TRUE
rs60804050	-0.0217	0.0279925	0.2559	0.251444	0.064853	104527	0.0151617	outcome	5.01e-24	0.0021	450243	0.000179329	80.7558	TRUE
rs2923411	0.0127	0.0246616	0.5946	0.593292	0.06565	104527	0.0133972	outcome	4.77e-11	0.0019	450243	7.78e-05	35.0126	TRUE
rs6054491	-0.0142	-0.0287799	0.2404	0.242627	0.066072	104527	0.0156588	outcome	2.15e-10	0.0022	450243	7.36e-05	33.1591	TRUE
rs116493405	0.0287	-0.0537141	0.0537	0.057436	0.066121	102690	0.0292305	outcome	9.52e-12	0.0042	450243	8.37e-05	37.6945	TRUE
rs117335233	-0.0236	-0.0557052	0.053	0.052846	0.066989	100850	0.030411	outcome	2.56e-08	0.0042	450243	5.59e-05	25.1738	TRUE
rs75508358	0.0266	-0.0576418	0.0457	0.046873	0.068452	99505	0.0316362	outcome	4.29e-09	0.0045	450243	6.17e-05	27.7886	TRUE
rs9890062	0.0267	-0.0589573	0.0615	0.059948	0.071433	73353	0.0327047	outcome	1.2e-11	0.0039	450243	8.23e-05	37.0546	TRUE
rs8042578	0.0287	-0.0275169	0.2426	0.247348	0.071931	104527	0.015291	outcome	2.29e-38	0.0022	450243	0.000302698	136.328	TRUE
rs9838614	-0.0185	0.0243613	0.3881	0.38548	0.072842	104527	0.0135807	outcome	1.21e-21	0.0019	450243	0.000162554	73.2004	TRUE
rs7448554	-0.0132	-0.0286289	0.4999	0.498355	0.075088	73353	0.0160843	outcome	1.77e-11	0.002	450243	8.71e-05	39.2284	TRUE
rs10845408	0.0255	0.0247072	0.3538	0.352999	0.0751	104527	0.0138816	outcome	3.25e-38	0.002	450243	0.000297328	133.909	TRUE
rs35288270	-0.0328	0.0398142	0.1344	0.133422	0.075219	80934	0.0223785	outcome	3.43e-32	0.0028	450243	0.000250319	112.732	TRUE
rs10749157	0.0113	0.024962	0.3584	0.363919	0.075959	104527	0.014066	outcome	1.24e-08	0.002	450243	5.87e-05	26.4417	TRUE
rs1177765	-0.0232	-0.0234235	0.4681	0.468566	0.076553	104527	0.0132258	outcome	1.32e-34	0.0019	450243	0.000268025	120.708	TRUE
rs117972846	0.0335	0.0728923	0.0285	0.03116	0.076632	99292	0.0411688	outcome	5.47e-09	0.0057	450243	6.21e-05	27.982	TRUE
rs331917	-0.0127	-0.0237448	0.5803	0.572839	0.07725	104527	0.0134389	outcome	3.54e-11	0.0019	450243	7.86e-05	35.376	TRUE
rs12773500	0.0171	0.033282	0.1375	0.146871	0.079027	104527	0.0189494	outcome	5.05e-10	0.0028	450243	6.94e-05	31.2291	TRUE
rs7321635	-0.0132	0.0242671	0.6465	0.646759	0.079177	104527	0.0138236	outcome	2.58e-11	0.002	450243	7.96e-05	35.8604	TRUE
rs7328187	0.0116	0.023152	0.4976	0.490851	0.080687	104527	0.0132546	outcome	1.19e-09	0.0019	450243	6.73e-05	30.2936	TRUE
rs1584011	0.0159	-0.0240065	0.3559	0.358034	0.082443	104527	0.0138232	outcome	9.78e-16	0.002	450243	0.000115906	52.1916	TRUE
rs11098677	-0.0263	-0.0270732	0.7875	0.779099	0.090665	104527	0.0160016	outcome	3.94e-30	0.0023	450243	0.0002315	104.255	TRUE
rs2101017	-0.0223	0.0324391	0.8695	0.862446	0.091468	104527	0.0192209	outcome	1.44e-15	0.0028	450243	0.000112855	50.8176	TRUE
rs61528919	0.014	0.0300469	0.3609	0.363299	0.092161	73353	0.0178415	outcome	3.33e-12	0.002	450243	9.04e-05	40.7123	TRUE
rs4932439	-0.0151	-0.0287633	0.8254	0.822441	0.095535	104527	0.0172556	outcome	1.43e-09	0.0025	450243	6.57e-05	29.5914	TRUE
rs17773965	-0.0163	0.0317389	0.1412	0.144816	0.096186	104527	0.0190781	outcome	1.51e-09	0.0027	450243	6.44e-05	29.0138	TRUE
rs71414738	0.015	-0.0290653	0.1763	0.171775	0.096395	104527	0.017482	outcome	1e-09	0.0025	450243	6.53e-05	29.4244	TRUE
rs6054390	-0.0188	-0.0224419	0.628	0.632488	0.101649	104527	0.0137099	outcome	1.45e-21	0.002	450243	0.000165138	74.3644	TRUE
rs34338597	-0.0112	-0.0221372	0.3832	0.383519	0.102036	104527	0.013539	outcome	7.88e-09	0.0019	450243	5.93e-05	26.6997	TRUE
rs8019890	0.025	-0.0215638	0.5313	0.534473	0.108575	104527	0.0134385	outcome	1.96e-38	0.0019	450243	0.000311275	140.193	TRUE
rs68049170	-0.0259	-0.0235809	0.2764	0.275795	0.111221	104527	0.0148053	outcome	2.69e-34	0.0021	450243	0.000268328	120.845	TRUE
rs72841270	0.0294	0.030617	0.1354	0.136136	0.112191	104527	0.0192751	outcome	2.25e-26	0.0028	450243	0.000202376	91.1363	TRUE
rs7301341	-0.0255	0.0221986	0.3268	0.330541	0.113437	104527	0.0140237	outcome	9.27e-37	0.002	450243	0.000286112	128.856	TRUE
rs2303423	0.0168	-0.0335141	0.1095	0.10936	0.114101	104527	0.0212111	outcome	2.64e-08	0.003	450243	5.5e-05	24.7837	TRUE
rs35732917	0.0204	0.0230916	0.2843	0.286319	0.115303	104527	0.0146632	outcome	2.08e-22	0.0021	450243	0.000169355	76.2635	TRUE
rs985136	0.0138	0.0218806	0.4895	0.484977	0.116068	104527	0.0139235	outcome	2.96e-12	0.002	450243	9.52e-05	42.8571	FALSE
rs8054549	-0.0251	-0.0210429	0.4486	0.445367	0.11656	104527	0.0134084	outcome	3.37e-39	0.0019	450243	0.000311676	140.373	TRUE
rs12831751	0.0172	0.0229504	0.2857	0.286654	0.116807	104527	0.0146337	outcome	1.57e-16	0.0021	450243	0.000120747	54.372	TRUE
rs113146332	0.0311	-0.0566381	0.0381	0.0366	0.117085	99505	0.0361413	outcome	2.99e-10	0.0049	450243	7.09e-05	31.9214	TRUE
rs4818280	-0.0124	-0.0216129	0.6269	0.618387	0.11903	104527	0.0138646	outcome	2.84e-10	0.002	450243	7.19e-05	32.3872	TRUE
rs12702693	0.0173	-0.0205854	0.4542	0.445796	0.121563	104527	0.013296	outcome	6.56e-20	0.0019	450243	0.000148389	66.8209	TRUE
rs147233090	-0.0446	-0.0665501	0.0247	0.025393	0.123771	99505	0.0432386	outcome	3.95e-13	0.0061	450243	9.58e-05	43.154	TRUE
rs73413540	-0.0124	-0.0249404	0.2248	0.222523	0.124289	104527	0.0162265	outcome	4.42e-08	0.0023	450243	5.36e-05	24.1297	TRUE
rs2545339	0.0115	0.0211869	0.6288	0.633327	0.125347	104527	0.0138231	outcome	3.48e-09	0.002	450243	6.17e-05	27.7983	TRUE
rs9610447	0.0152	0.0234587	0.7471	0.747911	0.128496	104527	0.0154327	outcome	5.29e-12	0.0022	450243	8.73e-05	39.3122	TRUE
rs10829226	-0.0112	-0.0209591	0.6359	0.636223	0.129447	104527	0.0138227	outcome	1.33e-08	0.002	450243	5.81e-05	26.1545	TRUE
rs9636364	0.011	0.0201202	0.5429	0.541412	0.131056	104527	0.0133251	outcome	5.09e-09	0.0019	450243	6.01e-05	27.0407	TRUE
rs112873218	0.0216	-0.0330399	0.1054	0.107466	0.134836	104527	0.0220958	outcome	4.02e-12	0.0031	450243	8.8e-05	39.6178	TRUE
rs61919240	0.0137	0.020997	0.3244	0.323691	0.136298	104527	0.0140946	outcome	9.77e-12	0.002	450243	8.23e-05	37.0444	TRUE
rs4252548	-0.0753	0.0665899	0.0218	0.025153	0.137579	98689	0.0448457	outcome	2.96e-31	0.0065	450243	0.000241827	108.907	TRUE
rs73006226	-0.0182	-0.0299325	0.1267	0.130678	0.137879	104527	0.0201738	outcome	2.23e-10	0.0029	450243	7.33e-05	33.0058	TRUE
rs31196	-0.0107	-0.0196365	0.5724	0.573819	0.140568	104527	0.0133248	outcome	2.07e-08	0.0019	450243	5.6e-05	25.2351	TRUE
rs36226649	0.0485	0.0397673	0.0667	0.065144	0.14167	104527	0.02706	outcome	3.05e-37	0.0038	450243	0.00029286	131.896	TRUE
rs9832919	-0.0179	0.0202037	0.3574	0.360584	0.141788	104527	0.0137518	outcome	7.9e-20	0.002	450243	0.000147174	66.2736	TRUE
rs13209685	0.0277	0.0261433	0.1594	0.164771	0.141792	104527	0.0177948	outcome	7.49e-27	0.0026	450243	0.000205621	92.598	TRUE
rs2230033	-0.0265	0.0194212	0.5644	0.556106	0.144097	104527	0.0132958	outcome	3.49e-43	0.0019	450243	0.0003453	155.522	TRUE
rs117068593	0.0403	-0.0253311	0.1895	0.188838	0.144313	96946	0.0173511	outcome	8.83e-62	0.0024	450243	0.000498887	224.732	TRUE
rs116339650	-0.0175	0.0300851	0.127	0.128684	0.146611	104527	0.0207253	outcome	1.05e-09	0.0029	450243	6.79e-05	30.5773	TRUE
rs9590328	0.0153	0.0273044	0.1417	0.145864	0.146809	104527	0.018819	outcome	2.02e-08	0.0027	450243	5.69e-05	25.6384	TRUE
rs61878760	0.019	-0.0355204	0.0828	0.083543	0.148225	104527	0.0245675	outcome	3.74e-08	0.0034	450243	5.48e-05	24.6888	TRUE
rs6931421	-0.0279	0.0203517	0.3224	0.322922	0.149115	104527	0.014107	outcome	2.31e-43	0.002	450243	0.0003401	153.179	TRUE
rs10128333	-0.0146	-0.0254819	0.1676	0.167353	0.150514	104527	0.0177239	outcome	9.51e-09	0.0025	450243	5.95e-05	26.7801	TRUE
rs1063582	-0.0185	-0.0222809	0.7649	0.767822	0.152537	104527	0.0155742	outcome	1.12e-16	0.0022	450243	0.000123092	55.428	TRUE
rs2529090	0.0136	-0.0254445	0.181	0.175886	0.152593	96946	0.017788	outcome	3.39e-08	0.0025	450243	5.48e-05	24.691	TRUE
rs11009928	-0.0148	0.0258102	0.2547	0.249412	0.153656	73353	0.0180904	outcome	1.04e-11	0.0022	450243	8.32e-05	37.4451	TRUE
rs4360494	-0.0198	-0.0195356	0.5541	0.552638	0.157562	104527	0.0138225	outcome	7.88e-26	0.0019	450243	0.000193725	87.2399	FALSE
rs2305141	0.0183	0.0189596	0.5961	0.606266	0.16138	104527	0.0135383	outcome	1.07e-21	0.0019	450243	0.000161259	72.6173	TRUE
rs73125634	-0.0195	-0.020907	0.2782	0.278589	0.162712	104527	0.0149763	outcome	5.11e-20	0.0021	450243	0.000152712	68.7677	TRUE
rs10922475	0.0159	0.0185921	0.5395	0.545637	0.163315	104527	0.0133371	outcome	2.17e-17	0.0019	450243	0.000125616	56.5646	TRUE
rs6425817	0.0157	-0.0223083	0.6724	0.672724	0.164941	80934	0.0160648	outcome	2.98e-15	0.002	450243	0.000108593	48.8982	TRUE
rs77364196	-0.033	0.0438963	0.053	0.05247	0.165194	102690	0.0316298	outcome	8.35e-15	0.0043	450243	0.000109316	49.2239	TRUE
rs116919274	0.0271	0.0453146	0.046	0.046787	0.172326	99505	0.0332032	outcome	3.52e-09	0.0046	450243	6.45e-05	29.0234	TRUE
rs35268848	0.0737	-0.102958	0.0119	0.013323	0.186026	81411	0.0778552	outcome	2.83e-13	0.0101	450243	0.000127736	57.5193	TRUE
rs7893378	0.0175	-0.0282699	0.1143	0.115789	0.192885	104527	0.0217111	outcome	2.36e-08	0.0031	450243	6.2e-05	27.9197	TRUE
rs4644481	-0.0112	0.0175029	0.4328	0.432701	0.193714	104527	0.0134672	outcome	3.54e-09	0.0019	450243	6.16e-05	27.7307	TRUE
rs177591	-0.0191	-0.0248204	0.1489	0.148627	0.195067	104527	0.0191555	outcome	1.51e-12	0.0027	450243	9.25e-05	41.6349	TRUE
rs7570235	-0.0168	-0.0176592	0.5911	0.591197	0.195799	104527	0.013651	outcome	2.08e-18	0.0019	450243	0.000136435	61.4371	TRUE
rs7971536	-0.0194	-0.0170566	0.4945	0.48527	0.199536	104527	0.0132956	outcome	1.06e-24	0.0019	450243	0.000188157	84.732	FALSE
rs4383083	0.0111	-0.017999	0.6466	0.647819	0.200655	104527	0.0140652	outcome	2.91e-08	0.002	450243	5.63e-05	25.3541	TRUE
rs11187838	0.0394	-0.0170709	0.4347	0.434253	0.202548	104527	0.013396	outcome	1.16e-94	0.0019	450243	0.000762941	343.77	TRUE
rs10112506	-0.012	-0.0174214	0.3898	0.383178	0.202844	104527	0.01368	outcome	5.76e-10	0.0019	450243	6.85e-05	30.8448	TRUE
rs395980	-0.0184	-0.0189611	0.2635	0.26398	0.20548	104527	0.0149761	outcome	1.02e-17	0.0021	450243	0.000131407	59.1727	TRUE
rs28379706	0.0114	0.0173873	0.3931	0.396405	0.210777	104527	0.0138939	outcome	4.49e-09	0.002	450243	6.2e-05	27.9211	TRUE
rs12724708	0.0243	-0.0174675	0.3574	0.354123	0.212347	104527	0.0140061	outcome	1.66e-35	0.002	450243	0.00027123	122.152	TRUE
rs6738207	0.0127	-0.0165431	0.4007	0.400915	0.219286	104527	0.0134669	outcome	4.14e-11	0.0019	450243	7.75e-05	34.8803	TRUE
rs1405227	0.0129	0.0174695	0.3167	0.313456	0.224377	104527	0.0143785	outcome	1.57e-10	0.002	450243	7.2e-05	32.4299	TRUE
rs7286917	0.0171	-0.0217361	0.7461	0.748165	0.226192	80934	0.0179603	outcome	5.18e-14	0.0023	450243	0.000110785	49.8856	TRUE
rs3768495	-0.0178	-0.0178147	0.7173	0.717668	0.226617	104527	0.0147337	outcome	1.07e-17	0.0021	450243	0.000128498	57.8625	TRUE
rs13127468	-0.0123	0.0167322	0.4629	0.457146	0.22747	104527	0.0138638	outcome	9.86e-11	0.0019	450243	7.52e-05	33.8735	TRUE
rs8112948	-0.0297	-0.0212808	0.2856	0.289748	0.228335	73353	0.0176654	outcome	4.24e-42	0.0022	450243	0.00035995	162.123	TRUE
rs12536902	0.0479	-0.0705673	0.0143	0.014656	0.23515	96392	0.0594403	outcome	3.66e-09	0.0081	450243	6.47e-05	29.1243	TRUE
rs11778491	-0.0247	0.0179666	0.2518	0.247316	0.239084	104527	0.0152611	outcome	8.39e-30	0.0022	450243	0.000229878	103.524	TRUE
rs2283200	-0.0281	-0.0367553	0.0559	0.055318	0.240958	102690	0.0313452	outcome	1.48e-11	0.0042	450243	8.33e-05	37.5278	TRUE
rs5742915	0.0248	-0.0154648	0.4605	0.460152	0.242248	104527	0.0132247	outcome	9.33e-39	0.0019	450243	0.000305601	137.636	TRUE
rs4287835	0.0147	-0.0154097	0.534	0.537156	0.244968	104527	0.0132538	outcome	9.94e-15	0.0019	450243	0.000107545	48.4266	TRUE
rs75022676	-0.0163	0.019226	0.2079	0.206151	0.245067	104527	0.0165397	outcome	2.84e-12	0.0023	450243	8.75e-05	39.4024	TRUE
rs6543146	0.0154	0.0154843	0.5579	0.569729	0.246683	104527	0.0133664	outcome	4.19e-16	0.0019	450243	0.00011699	52.6798	TRUE
rs8017006	0.0122	0.020369	0.3275	0.32309	0.249496	53158	0.017688	outcome	2.22e-09	0.002	450243	6.56e-05	29.5207	TRUE
rs3205136	-0.0184	-0.0257056	0.0952	0.103647	0.249526	104527	0.0223235	outcome	1.85e-08	0.0033	450243	5.83e-05	26.2619	TRUE
rs55758152	0.0145	0.0170361	0.3263	0.328602	0.252136	104527	0.0148764	outcome	1.05e-12	0.002	450243	9.24e-05	41.6231	TRUE
rs7082659	0.0156	-0.0223709	0.8663	0.868173	0.252413	104527	0.0195463	outcome	2.27e-08	0.0028	450243	5.64e-05	25.3833	TRUE
rs1190540	0.0125	0.0167281	0.6983	0.703691	0.252989	104527	0.0146338	outcome	1.62e-09	0.0021	450243	6.58e-05	29.6443	TRUE
rs143076454	-0.0499	0.0588565	0.0186	0.0207	0.254588	90349	0.0516613	outcome	1.06e-12	0.007	450243	9.09e-05	40.9331	TRUE
rs9894577	-0.031	0.0162227	0.318	0.316548	0.254909	104527	0.0142491	outcome	1.4e-52	0.002	450243	0.000416836	187.755	TRUE
rs2347603	-0.0181	0.0172258	0.7418	0.744538	0.255872	104527	0.0151608	outcome	5.65e-17	0.0022	450243	0.000125496	56.5106	TRUE
rs12334478	-0.0161	0.0151512	0.4964	0.494147	0.258061	104527	0.0133965	outcome	2.27e-17	0.0019	450243	0.000129598	58.358	FALSE
rs7007389	-0.0134	0.0196565	0.3727	0.365495	0.262604	73353	0.0175464	outcome	2.94e-11	0.002	450243	8.4e-05	37.8056	TRUE
rs9375188	0.0136	0.0147457	0.4844	0.4836	0.26483	104527	0.0132243	outcome	6.8e-13	0.0019	450243	9.24e-05	41.6016	TRUE
rs1341215	0.0229	0.0210998	0.1374	0.139773	0.267261	104527	0.0190193	outcome	6.32e-17	0.0027	450243	0.000124307	55.9753	TRUE
rs10068640	0.0112	0.0152373	0.3651	0.364925	0.267394	104527	0.0137387	outcome	1.28e-08	0.002	450243	5.82e-05	26.1851	TRUE
rs2971857	-0.0119	-0.0147239	0.5752	0.571433	0.273227	104527	0.0134383	outcome	3.7e-10	0.0019	450243	6.92e-05	31.1604	TRUE
rs9343327	0.014	-0.0143821	0.4985	0.492348	0.275732	104527	0.0131951	outcome	1.09e-13	0.0019	450243	9.8e-05	44.1275	FALSE
rs2748501	-0.0195	-0.0143961	0.4395	0.446338	0.279968	104527	0.0133249	outcome	1.31e-24	0.0019	450243	0.000187341	84.3646	TRUE
rs11590254	0.0186	0.0151299	0.3114	0.313133	0.287906	104527	0.0142369	outcome	4.34e-20	0.002	450243	0.000148368	66.8115	TRUE
rs822530	0.0255	-0.0178635	0.7953	0.794464	0.287992	104527	0.0168121	outcome	2.36e-27	0.0024	450243	0.000211719	95.3446	TRUE
rs496783	-0.0124	-0.0143693	0.4648	0.455867	0.289541	104527	0.0135671	outcome	8.13e-11	0.0019	450243	7.65e-05	34.4456	TRUE
rs165849	0.0157	0.0189444	0.6975	0.701047	0.289542	53158	0.0178868	outcome	4.57e-14	0.0021	450243	0.000104016	46.837	TRUE
rs8904	-0.0157	0.0145812	0.363	0.36673	0.290447	104527	0.013793	outcome	1.52e-15	0.002	450243	0.000113992	51.3298	TRUE
rs13037813	0.0292	-0.0185096	0.2391	0.245359	0.292252	80934	0.0175748	outcome	1.71e-39	0.0022	450243	0.000310244	139.728	TRUE
rs62501195	-0.0198	-0.0189954	0.1712	0.174592	0.292625	104527	0.01805	outcome	8.11e-15	0.0025	450243	0.000111254	50.0965	TRUE
rs78457529	-0.0904	-0.0662947	0.0117	0.013472	0.294462	96392	0.0632352	outcome	1.22e-24	0.0088	450243	0.000188991	85.1077	TRUE
rs234640	-0.0131	0.0138132	0.5142	0.509998	0.298376	104527	0.0132829	outcome	3.87e-12	0.0019	450243	8.57e-05	38.6051	TRUE
rs17478946	-0.0192	-0.0151457	0.3004	0.297177	0.302593	104527	0.0146919	outcome	9.98e-21	0.0021	450243	0.000154947	69.7741	TRUE
rs2978362	0.0106	-0.0135767	0.5326	0.523384	0.303057	104527	0.0131826	outcome	2.85e-08	0.0019	450243	5.59e-05	25.1884	TRUE
rs4965298	-0.0119	-0.0151614	0.7127	0.716897	0.305811	104527	0.0148053	outcome	1.81e-08	0.0021	450243	5.8e-05	26.1118	TRUE
rs10019221	-0.0124	-0.0138637	0.5974	0.5976	0.30732	104527	0.0135803	outcome	1.22e-10	0.0019	450243	7.4e-05	33.3035	TRUE
rs7863102	-0.011	-0.0159314	0.4474	0.452099	0.307724	73353	0.0156189	outcome	9.97e-09	0.0019	450243	5.98e-05	26.9397	FALSE
rs2807339	0.0162	0.015724	0.7586	0.750228	0.30916	104527	0.0154613	outcome	1.24e-13	0.0022	450243	9.61e-05	43.281	TRUE
rs11060942	-0.0354	-0.0359132	0.0344	0.037453	0.312692	99505	0.0355721	outcome	7.49e-12	0.0052	450243	8.33e-05	37.4864	TRUE
rs17400325	0.0345	0.0352438	0.0415	0.040247	0.312939	99505	0.0349269	outcome	2.1e-13	0.0047	450243	9.47e-05	42.6378	TRUE
rs7020491	-0.0178	-0.0135798	0.4266	0.43453	0.313291	104527	0.0134675	outcome	1.22e-20	0.0019	450243	0.000155006	69.8009	TRUE
rs10858246	-0.0188	-0.0143393	0.3183	0.315841	0.31865	104527	0.0143791	outcome	2.35e-20	0.002	450243	0.000153382	69.0697	TRUE
rs2490302	0.0221	-0.0275891	0.9137	0.917419	0.319959	80934	0.0277405	outcome	6.24e-11	0.0034	450243	7.7e-05	34.6823	TRUE
rs332116	-0.0206	-0.0166559	0.2804	0.284773	0.321611	80934	0.0168046	outcome	2.89e-22	0.0021	450243	0.000171251	77.1175	TRUE
rs12512942	-0.0162	-0.0135251	0.6376	0.633695	0.322849	104527	0.0136807	outcome	1.58e-16	0.002	450243	0.000121282	54.6128	TRUE
rs7220127	-0.0105	0.0132697	0.4264	0.427568	0.324469	104527	0.0134674	outcome	4.6e-08	0.0019	450243	5.39e-05	24.2831	TRUE
rs62143873	-0.0115	0.013162	0.5033	0.501885	0.329892	104527	0.0135087	outcome	1.19e-09	0.0019	450243	6.61e-05	29.7729	TRUE
rs3769598	0.0171	0.0187242	0.1438	0.139673	0.333837	104527	0.0193749	outcome	1.32e-10	0.0027	450243	7.2e-05	32.4215	TRUE
rs36048468	0.0254	-0.015724	0.2088	0.207148	0.334625	104527	0.016297	outcome	9.34e-28	0.0023	450243	0.000213164	95.9957	TRUE
rs11867855	-0.0132	0.0148226	0.2372	0.242878	0.33813	104527	0.0154746	outcome	2.93e-09	0.0022	450243	6.31e-05	28.3907	TRUE
rs7598430	-0.016	-0.0125666	0.5046	0.498329	0.34047	104527	0.0131831	outcome	1.37e-17	0.0019	450243	0.000127989	57.6333	TRUE
rs293517	-0.013	-0.0138694	0.7011	0.701488	0.340899	104527	0.0145627	outcome	2.8e-10	0.0021	450243	7.08e-05	31.8932	TRUE
rs4847378	0.0136	-0.0129262	0.6121	0.612807	0.342207	104527	0.0136092	outcome	1.64e-12	0.0019	450243	8.78e-05	39.5488	TRUE
rs1168768	0.0332	0.0418394	0.975	0.974771	0.346632	98476	0.044456	outcome	3.61e-08	0.006	450243	5.37e-05	24.1946	TRUE
rs8084413	-0.0127	0.0127375	0.4693	0.467308	0.348269	104527	0.0135802	outcome	3.25e-11	0.0019	450243	8.03e-05	36.1757	TRUE
rs2140619	0.0113	-0.0127504	0.4128	0.421968	0.348826	104527	0.0136096	outcome	5.18e-09	0.0019	450243	6.19e-05	27.8731	TRUE
rs4274112	-0.0217	0.0131481	0.3733	0.370508	0.34989	104527	0.0140651	outcome	2.47e-28	0.002	450243	0.000220327	99.222	TRUE
rs12713004	0.0367	-0.0139315	0.7254	0.727991	0.350763	104527	0.0149302	outcome	2.4e-68	0.0021	450243	0.000536587	241.723	TRUE
rs147110934	-0.0722	-0.0425527	0.0243	0.023765	0.354901	98689	0.0459967	outcome	9.39e-32	0.0062	450243	0.000247188	111.322	TRUE
rs10776560	-0.0157	-0.0121829	0.4995	0.492173	0.355436	104527	0.0131836	outcome	7.88e-17	0.0019	450243	0.000123245	55.4967	TRUE
rs1056747	-0.0155	-0.012386	0.4117	0.413112	0.357741	104527	0.0134677	outcome	8.05e-16	0.0019	450243	0.000116379	52.4045	TRUE
rs10123619	-0.0171	-0.0166083	0.8425	0.842212	0.360951	104527	0.0181799	outcome	4.05e-11	0.0026	450243	7.76e-05	34.9423	TRUE
rs1325596	0.0287	0.0122042	0.5476	0.553618	0.363782	104527	0.0134381	outcome	2.77e-52	0.0019	450243	0.000408112	183.824	TRUE
rs62466110	-0.0371	0.0269633	0.067	0.071042	0.364637	102690	0.0297422	outcome	5.74e-20	0.0041	450243	0.000172082	77.4915	TRUE
rs3116194	-0.0295	-0.0206181	0.0978	0.094933	0.367489	104527	0.0228788	outcome	8.29e-21	0.0032	450243	0.000153573	69.1556	TRUE
rs6582398	0.014	0.0124531	0.6002	0.602531	0.367634	104527	0.0138228	outcome	1.14e-12	0.002	450243	9.41e-05	42.3556	TRUE
rs544136	0.0121	-0.0137757	0.7482	0.748877	0.368023	104527	0.0153032	outcome	2.5e-08	0.0022	450243	5.52e-05	24.8395	TRUE
rs7731023	0.0166	-0.0122092	0.5749	0.576916	0.36819	104527	0.0135677	outcome	3.48e-18	0.0019	450243	0.000134688	60.6503	TRUE
rs11121615	-0.0202	-0.0133041	0.6894	0.685987	0.369808	104527	0.0148345	outcome	3.32e-23	0.002	450243	0.000174745	78.6912	TRUE
rs702886	0.012	0.0123398	0.3505	0.349367	0.374462	104527	0.0138939	outcome	1.11e-09	0.002	450243	6.56e-05	29.5211	TRUE
rs11727162	-0.017	-0.0117346	0.4987	0.498588	0.37599	104527	0.0132548	outcome	2.15e-19	0.0019	450243	0.000144499	65.0688	TRUE
rs2717008	-0.0127	0.0119805	0.3835	0.380301	0.377241	104527	0.0135681	outcome	4.99e-11	0.0019	450243	7.63e-05	34.3411	TRUE
rs6066122	0.0127	-0.0137826	0.7631	0.764788	0.382681	104527	0.0157882	outcome	1.76e-08	0.0023	450243	5.83e-05	26.2576	TRUE
rs2925155	-0.015	-0.0132159	0.2612	0.26036	0.384296	104527	0.0151906	outcome	5.47e-12	0.0022	450243	8.68e-05	39.1017	TRUE
rs6675858	-0.0137	0.0139345	0.2141	0.220345	0.384731	104527	0.0160311	outcome	2.4e-09	0.0023	450243	6.32e-05	28.4399	TRUE
rs7485647	-0.0261	-0.0156986	0.844	0.841814	0.386395	104527	0.0181241	outcome	1.04e-23	0.0026	450243	0.000179382	80.7795	TRUE
rs10005035	-0.0175	-0.0126605	0.2823	0.28095	0.387928	104527	0.0146639	outcome	6.51e-17	0.0021	450243	0.000124097	55.8803	TRUE
rs3778858	0.0108	0.0119325	0.3698	0.376561	0.391447	104527	0.0139237	outcome	4.26e-08	0.002	450243	5.44e-05	24.4789	TRUE
rs10864899	-0.0112	-0.0130297	0.5643	0.559462	0.392699	80934	0.0152442	outcome	3.85e-09	0.0019	450243	6.17e-05	27.7738	TRUE
rs12672217	0.0139	0.0116696	0.3609	0.361977	0.396118	104527	0.0137521	outcome	1.33e-12	0.002	450243	8.91e-05	40.1328	TRUE
rs2236406	0.0394	-0.0117734	0.3493	0.358091	0.397806	104527	0.013924	outcome	1.26e-87	0.002	450243	0.00070567	317.946	TRUE
rs2763263	-0.017	0.0129952	0.2445	0.244015	0.397972	104527	0.0153744	outcome	1.37e-14	0.0022	450243	0.000106768	48.0765	TRUE
rs7610055	-0.0373	-0.0168247	0.1207	0.124408	0.399604	104527	0.0199741	outcome	3.55e-38	0.0029	450243	0.000295319	133.004	TRUE
rs610694	0.0136	0.0110438	0.4903	0.490523	0.401167	104527	0.0131546	outcome	4.29e-13	0.0019	450243	9.24e-05	41.6265	TRUE
rs7701233	-0.0179	-0.0112762	0.4283	0.426852	0.402455	104527	0.0134682	outcome	5.12e-21	0.0019	450243	0.000156911	70.6587	TRUE
rs116052377	0.0225	0.020376	0.0809	0.080059	0.403034	104527	0.0243669	outcome	7.89e-11	0.0035	450243	7.53e-05	33.8988	TRUE
rs74379684	-0.0272	0.0212251	0.0751	0.072819	0.404288	104527	0.0254502	outcome	4.39e-14	0.0036	450243	0.000102779	46.2799	TRUE
rs4077103	-0.0143	0.0149507	0.8426	0.8381	0.406104	104527	0.0179962	outcome	4.18e-08	0.0026	450243	5.42e-05	24.4229	TRUE
rs3792819	0.021	0.0195356	0.0854	0.090368	0.408179	104527	0.0236193	outcome	4.42e-10	0.0034	450243	6.89e-05	31.0193	TRUE
rs9517483	-0.0181	0.0118469	0.699	0.698365	0.40861	104527	0.0143366	outcome	2.26e-18	0.0021	450243	0.000137858	62.0777	TRUE
rs2592208	-0.0124	0.0108044	0.513	0.507896	0.412463	104527	0.0131831	outcome	5.52e-11	0.0019	450243	7.68e-05	34.5938	TRUE
rs13316	0.0115	0.0112485	0.4301	0.428323	0.414399	104527	0.0137819	outcome	3.66e-09	0.0019	450243	6.48e-05	29.1922	TRUE
rs7229520	-0.0224	-0.0113451	0.6616	0.662533	0.417557	104527	0.0139948	outcome	9.21e-29	0.002	450243	0.000224674	101.18	TRUE
rs568267	0.0122	0.0123307	0.7431	0.74395	0.41766	104527	0.0152139	outcome	2.23e-08	0.0022	450243	5.68e-05	25.5877	TRUE
rs75702986	-0.0163	-0.0140533	0.1861	0.186393	0.417677	104527	0.0173399	outcome	3.14e-11	0.0025	450243	8.05e-05	36.2412	TRUE
rs1291114	0.0173	0.0176768	0.8903	0.889819	0.420657	104527	0.0219511	outcome	1.95e-08	0.0031	450243	5.85e-05	26.323	TRUE
rs8018486	-0.0138	0.0133882	0.1914	0.193936	0.424712	104527	0.0167715	outcome	1.18e-08	0.0024	450243	5.89e-05	26.5421	TRUE
rs1202186	-0.012	0.0110161	0.6548	0.656668	0.431172	104527	0.0139942	outcome	1.65e-09	0.002	450243	6.51e-05	29.312	TRUE
rs7014590	-0.0228	0.0117407	0.2614	0.266016	0.435295	104527	0.015049	outcome	4.48e-26	0.0022	450243	0.000200731	90.3955	TRUE
rs2025808	0.0122	-0.0117164	0.2541	0.252629	0.440543	104527	0.0151909	outcome	1.72e-08	0.0022	450243	5.64e-05	25.4041	TRUE
rs6693481	-0.0143	-0.0110349	0.6951	0.690715	0.445094	104527	0.0144508	outcome	2.21e-12	0.002	450243	8.67e-05	39.0292	TRUE
rs3103223	0.0126	0.011509	0.7397	0.737571	0.446535	104527	0.0151194	outcome	6.02e-09	0.0022	450243	6.11e-05	27.5279	TRUE
rs2237485	0.0191	0.0118999	0.2234	0.235083	0.446935	104527	0.0156468	outcome	3.73e-17	0.0023	450243	0.000126584	57.0003	TRUE
rs116092985	-0.0401	0.020018	0.0958	0.09343	0.448363	80934	0.0264039	outcome	1.17e-34	0.0033	450243	0.000278579	125.463	TRUE
rs2138374	-0.0149	-0.0107629	0.696	0.692136	0.451	104527	0.0142791	outcome	2.79e-13	0.002	450243	9.39e-05	42.303	TRUE
rs10657263	-0.013	0.0114544	0.5481	0.548738	0.452718	80934	0.0152543	outcome	7.98e-12	0.0019	450243	8.37e-05	37.6964	FALSE
rs78766798	0.0319	0.019033	0.0847	0.0794	0.45538	102690	0.0254971	outcome	2.61e-20	0.0035	450243	0.000157782	71.0513	TRUE
rs4852257	-0.0231	-0.0101246	0.5763	0.572373	0.45554	104527	0.013568	outcome	6.21e-34	0.0019	450243	0.000260592	117.36	TRUE
rs7858712	0.0347	0.0170078	0.9144	0.909708	0.463295	104527	0.0231894	outcome	1.04e-24	0.0034	450243	0.000188495	84.884	TRUE
rs11612462	0.015	0.0130265	0.1698	0.167325	0.46417	104527	0.0177958	outcome	2.55e-09	0.0025	450243	6.34e-05	28.5631	TRUE
rs56363908	-0.0382	0.0257004	0.0422	0.043107	0.46578	99505	0.0352369	outcome	3.88e-16	0.0047	450243	0.000117963	53.1178	TRUE
rs34345560	0.0219	-0.0122669	0.1952	0.199366	0.46595	104527	0.0168251	outcome	7.1e-20	0.0024	450243	0.000150691	67.8573	TRUE
rs12185775	-0.0167	0.0152117	0.1172	0.118097	0.477188	104527	0.0213999	outcome	3.66e-08	0.003	450243	5.77e-05	25.985	TRUE
rs4504126	0.046	-0.0298452	0.0275	0.026513	0.480119	99505	0.042267	outcome	1.62e-15	0.0058	450243	0.00011318	50.9638	TRUE
rs2105333	-0.019	-0.00973249	0.6648	0.661159	0.485471	104527	0.0139528	outcome	1.7e-21	0.002	450243	0.000160891	72.4515	TRUE
rs963317	-0.0136	0.00972312	0.6629	0.662375	0.486318	104527	0.0139664	outcome	1.03e-11	0.002	450243	8.27e-05	37.2216	TRUE
rs532499	-0.0127	-0.0105996	0.7413	0.733916	0.488536	104527	0.0153032	outcome	4.9e-09	0.0022	450243	6.19e-05	27.8548	TRUE
rs2789365	-0.0145	-0.00918808	0.4807	0.477574	0.488593	104527	0.0132671	outcome	1.14e-14	0.0019	450243	0.000104968	47.266	TRUE
rs2112617	-0.0167	-0.00907707	0.5294	0.532318	0.491128	104527	0.0131835	outcome	1.07e-18	0.0019	450243	0.000138963	62.5755	TRUE
rs2648725	0.0165	-0.0114493	0.2134	0.209789	0.491754	104527	0.016653	outcome	8.2e-13	0.0023	450243	9.14e-05	41.1558	TRUE
rs35811052	-0.0148	0.0104747	0.2559	0.252755	0.497693	104527	0.0154465	outcome	8.84e-12	0.0022	450243	8.34e-05	37.5609	TRUE
rs6739278	-0.021	-0.0112574	0.8079	0.805139	0.499508	104527	0.0166711	outcome	1.27e-18	0.0024	450243	0.000136884	61.6394	TRUE
rs34312629	-0.017	-0.0101533	0.2613	0.259825	0.499856	104527	0.0150482	outcome	2.12e-15	0.0021	450243	0.000111567	50.2376	TRUE
rs1290786	-0.0143	0.00891118	0.4307	0.432238	0.502733	104527	0.0132964	outcome	7.14e-14	0.0019	450243	0.000100281	45.1551	TRUE
rs757834	0.0256	-0.0114937	0.1856	0.191508	0.503194	104527	0.0171683	outcome	1.25e-25	0.0024	450243	0.000198119	89.2189	TRUE
rs249677	-0.0109	0.00927089	0.6333	0.638543	0.503364	104527	0.0138536	outcome	2.4e-08	0.002	450243	5.52e-05	24.8469	TRUE
rs12533452	0.0237	0.0120185	0.1569	0.165097	0.50355	104527	0.0179672	outcome	1.31e-19	0.0026	450243	0.000148603	66.9173	TRUE
rs115105539	0.0231	0.0147566	0.1667	0.164332	0.503688	53158	0.0220676	outcome	7.83e-20	0.0025	450243	0.000148249	66.7575	TRUE
rs2071450	-0.0174	-0.0092991	0.3675	0.372511	0.507662	104527	0.0140368	outcome	8.85e-19	0.002	450243	0.000140749	63.38	TRUE
rs900399	0.0164	-0.00903407	0.3986	0.401944	0.509053	104527	0.0136815	outcome	1.35e-17	0.0019	450243	0.000128949	58.0657	TRUE
rs35816944	-0.1088	-0.058672	0.0066	0.006446	0.510304	91237	0.0891179	outcome	1.27e-20	0.0117	450243	0.000155223	69.8986	TRUE
rs57696574	0.0173	0.010409	0.3981	0.395854	0.513038	80934	0.0159131	outcome	4.5e-18	0.002	450243	0.00014343	64.5871	TRUE
rs73384223	-0.0205	-0.0110369	0.1967	0.1961	0.513309	104527	0.0168838	outcome	1.27e-17	0.0024	450243	0.000132807	59.8029	TRUE
rs4940874	0.0148	-0.011111	0.8119	0.814738	0.51577	104527	0.0170971	outcome	1.24e-09	0.0024	450243	6.69e-05	30.1244	TRUE
rs2390669	0.0174	0.0131075	0.1289	0.129467	0.518954	96946	0.0203231	outcome	7e-10	0.0028	450243	6.8e-05	30.6143	TRUE
rs13170063	-0.0152	0.0107767	0.5921	0.596814	0.522823	53158	0.016865	outcome	4.11e-15	0.0019	450243	0.0001116	50.2527	TRUE
rs10283100	0.0575	0.0188842	0.9445	0.942923	0.525295	102690	0.0297293	outcome	4.11e-44	0.0041	450243	0.000346626	156.119	TRUE
rs2188805	0.0114	-0.00908461	0.3359	0.328669	0.530784	104527	0.0144934	outcome	2e-08	0.002	450243	5.8e-05	26.1068	TRUE
rs3782232	-0.0339	-0.0162788	0.0712	0.070729	0.533786	102690	0.0261617	outcome	2.41e-20	0.0037	450243	0.000151996	68.4451	TRUE
rs9647379	0.0215	-0.0087421	0.4111	0.407337	0.535487	104527	0.0141081	outcome	5.55e-29	0.0019	450243	0.000223818	100.795	TRUE
rs11260035	0.015	-0.00920322	0.2761	0.279896	0.537322	104527	0.0149193	outcome	1.86e-12	0.0021	450243	8.99e-05	40.4987	TRUE
rs76364830	-0.0471	0.0175894	0.0634	0.061688	0.539307	102690	0.0286537	outcome	2.7e-33	0.0039	450243	0.00026346	118.652	TRUE
rs67551338	0.0576	0.0167106	0.0615	0.063247	0.545376	102690	0.0276344	outcome	1.04e-47	0.004	450243	0.000382987	172.503	TRUE
rs12616192	-0.0261	0.0162886	0.0676	0.071994	0.548102	102690	0.0271203	outcome	6.83e-12	0.0038	450243	8.59e-05	38.6672	TRUE
rs9568031	-0.0115	-0.00881171	0.706	0.70734	0.551742	104527	0.0148058	outcome	3.34e-08	0.0021	450243	5.49e-05	24.7199	TRUE
rs34287	0.0187	-0.00831145	0.341	0.353939	0.553412	104527	0.0140241	outcome	1.17e-20	0.002	450243	0.000157164	70.7728	TRUE
rs10242866	0.0157	0.00798404	0.3983	0.400625	0.554541	104527	0.0135101	outcome	3.66e-16	0.0019	450243	0.000118146	53.2005	TRUE
rs1730028	0.0131	0.007884	0.4174	0.42216	0.555332	104527	0.0133675	outcome	7.39e-12	0.0019	450243	8.35e-05	37.5817	TRUE
rs7768382	-0.0201	0.00762802	0.4771	0.47731	0.564098	104527	0.0132255	outcome	1.57e-26	0.0019	450243	0.000201581	90.7785	TRUE
rs1324538	0.0237	0.00778661	0.3836	0.387149	0.564378	104527	0.0135102	outcome	1.73e-34	0.0019	450243	0.000265624	119.627	TRUE
rs12907139	-0.0149	-0.00733987	0.5245	0.52604	0.577743	104527	0.013185	outcome	4.89e-15	0.0019	450243	0.000110738	49.8645	TRUE
rs45474992	-0.0617	0.0202163	0.0362	0.039122	0.583408	99292	0.0368632	outcome	2.17e-33	0.0051	450243	0.000265641	119.634	TRUE
rs10171272	0.0136	-0.00965445	0.3035	0.302593	0.586585	53158	0.017754	outcome	2.87e-11	0.002	450243	7.82e-05	35.21	TRUE
rs10832963	-0.0203	-0.00829649	0.7445	0.7407	0.586709	104527	0.0152618	outcome	9.23e-21	0.0022	450243	0.000156775	70.5977	TRUE
rs10075249	0.0143	0.00711761	0.4952	0.494955	0.589307	104527	0.0131847	outcome	4.56e-14	0.0019	450243	0.000102236	46.0354	TRUE
rs772222	0.0121	0.00810475	0.2651	0.266512	0.591942	104527	0.0151201	outcome	1.55e-08	0.0021	450243	5.7e-05	25.6867	TRUE
rs78051210	0.0263	0.0136649	0.0771	0.0747	0.593058	102690	0.0255702	outcome	1.63e-13	0.0036	450243	9.84e-05	44.3239	TRUE
rs11175919	0.0349	-0.0220197	0.0262	0.027033	0.598323	99505	0.0417978	outcome	3.16e-09	0.0059	450243	6.22e-05	27.9849	TRUE
rs57513571	-0.0191	-0.00892168	0.2004	0.201052	0.599393	104527	0.0169848	outcome	7.02e-16	0.0024	450243	0.000116914	52.6457	TRUE
rs3828729	-0.016	-0.00761096	0.3094	0.30939	0.599489	104527	0.0144933	outcome	4.67e-15	0.002	450243	0.0001094	49.2617	TRUE
rs909220	-0.015	0.00674421	0.4443	0.444688	0.61313	104527	0.0133387	outcome	3.24e-15	0.0019	450243	0.000111104	50.0291	TRUE
rs72657800	-0.0219	0.0122659	0.0773	0.077271	0.621475	104527	0.0248418	outcome	6.39e-10	0.0035	450243	6.84e-05	30.8058	TRUE
rs35756741	-0.0378	0.0112801	0.0924	0.09509	0.622246	104527	0.0228959	outcome	5.8e-31	0.0033	450243	0.000239651	107.927	TRUE
rs12351226	0.0218	-0.00880061	0.1712	0.167311	0.622329	104527	0.0178674	outcome	9.13e-18	0.0025	450243	0.000134864	60.7296	TRUE
rs76517946	-0.0368	0.0115886	0.0814	0.084604	0.626406	104527	0.0238061	outcome	1.69e-26	0.0035	450243	0.000202524	91.2031	TRUE
rs2663126	-0.0139	-0.00689673	0.6905	0.698012	0.633173	104527	0.0144505	outcome	1.36e-11	0.0021	450243	8.26e-05	37.1847	TRUE
rs3901421	0.0215	0.00630508	0.4871	0.494097	0.633244	104527	0.0132136	outcome	7.55e-30	0.0019	450243	0.000230971	104.017	FALSE
rs6502935	-0.0125	-0.00729756	0.7381	0.739485	0.640336	104527	0.0156188	outcome	6.31e-09	0.0022	450243	6.04e-05	27.2002	TRUE
rs4076108	0.0174	0.0071082	0.2449	0.245089	0.645398	104527	0.0154471	outcome	2.3e-15	0.0022	450243	0.000111975	50.4215	TRUE
rs10221831	0.03	-0.0170902	0.0321	0.033853	0.647177	99505	0.0373403	outcome	1.8e-08	0.0053	450243	5.59e-05	25.1813	TRUE
rs80132799	0.0231	-0.0121556	0.0679	0.068789	0.650939	102690	0.0268656	outcome	1.31e-09	0.0038	450243	6.75e-05	30.4131	TRUE
rs173135	-0.0341	0.00964137	0.115	0.117922	0.651903	104527	0.0213721	outcome	3.25e-30	0.003	450243	0.00023669	106.593	TRUE
rs73696333	0.0191	0.00747587	0.2012	0.207667	0.656362	104527	0.0168019	outcome	3.2e-15	0.0024	450243	0.000117263	52.803	TRUE
rs9594714	0.0144	0.00628719	0.3052	0.303329	0.659716	104527	0.0142792	outcome	2.65e-12	0.0021	450243	8.79e-05	39.5988	TRUE
rs9385002	-0.0147	0.00673261	0.2394	0.243349	0.666425	104527	0.0156188	outcome	3.26e-11	0.0022	450243	7.87e-05	35.4343	TRUE
rs5753518	0.0242	0.00985726	0.0899	0.094078	0.667965	104527	0.0229804	outcome	5.04e-13	0.0033	450243	9.58e-05	43.1515	TRUE
rs139921635	0.0385	-0.0204874	0.0236	0.021694	0.670905	98689	0.0482164	outcome	6.16e-10	0.0062	450243	6.83e-05	30.7586	TRUE
rs11068230	0.0238	-0.00822111	0.8656	0.861555	0.671156	104527	0.0193638	outcome	9.67e-18	0.0028	450243	0.000131795	59.3475	TRUE
rs591668	-0.0174	0.00573751	0.396	0.393658	0.673351	104527	0.0136104	outcome	2e-19	0.0019	450243	0.000144831	65.2182	TRUE
rs60408354	0.0259	-0.0108456	0.0732	0.072158	0.679971	102690	0.0262922	outcome	1.15e-12	0.0036	450243	9.1e-05	40.9837	TRUE
rs61397287	0.0235	0.0124006	0.0747	0.076297	0.686818	53158	0.0307571	outcome	4.45e-11	0.0036	450243	7.63e-05	34.3753	TRUE
rs10815274	0.0124	0.00529801	0.4562	0.465112	0.688719	104527	0.0132254	outcome	6.46e-11	0.0019	450243	7.63e-05	34.3515	TRUE
rs377599	0.0217	0.00535961	0.383	0.383686	0.693736	104527	0.0136103	outcome	3.5e-29	0.0019	450243	0.000222553	100.225	TRUE
rs4815952	-0.0161	0.00537542	0.5221	0.519471	0.694009	104527	0.0136633	outcome	1.24e-16	0.0019	450243	0.000129352	58.247	TRUE
rs2289629	-0.0148	-0.00543374	0.3451	0.343863	0.696361	104527	0.0139242	outcome	8.02e-14	0.002	450243	9.9e-05	44.5822	TRUE
rs2454390	-0.0176	-0.00720796	0.8459	0.847785	0.69648	104527	0.0184783	outcome	1.74e-11	0.0026	450243	8.08e-05	36.3628	TRUE
rs56207600	0.0192	-0.00811685	0.111	0.113777	0.700054	104527	0.0210692	outcome	2.5e-10	0.003	450243	7.28e-05	32.7592	TRUE
rs670318	0.0413	-0.012056	0.9515	0.949887	0.704303	99505	0.0317667	outcome	2.52e-21	0.0044	450243	0.000157428	70.8915	TRUE
rs2578565	-0.0141	-0.00526886	0.6575	0.657214	0.705155	104527	0.0139251	outcome	1.37e-12	0.002	450243	8.95e-05	40.3189	TRUE
rs2287821	-0.0153	0.00490993	0.5091	0.506167	0.708945	104527	0.0131537	outcome	6.95e-16	0.0019	450243	0.000117006	52.6872	TRUE
rs72829852	0.0309	-0.010219	0.0621	0.062842	0.710856	102690	0.0275664	outcome	3.74e-15	0.0039	450243	0.000111223	50.0828	TRUE
rs7107356	0.0133	-0.0049159	0.5068	0.500282	0.711599	104527	0.0132967	outcome	1.86e-12	0.0019	450243	8.84e-05	39.8177	TRUE
rs12150907	-0.0219	-0.00619314	0.1977	0.197237	0.715169	104527	0.0169711	outcome	7.22e-20	0.0024	450243	0.000152146	68.513	TRUE
rs55717234	0.0122	-0.00512087	0.5732	0.575159	0.721426	104527	0.0143621	outcome	1.34e-10	0.0019	450243	7.28e-05	32.7912	TRUE
rs62070319	-0.018	-0.0055182	0.4427	0.443535	0.722302	80934	0.0155274	outcome	2.54e-20	0.002	450243	0.000159872	71.9926	TRUE
rs56239180	-0.0459	0.0163601	0.0237	0.023883	0.724426	90418	0.0464051	outcome	1.85e-13	0.0062	450243	9.75e-05	43.901	TRUE
rs680882	0.0133	0.00546289	0.7606	0.760261	0.725055	104527	0.0155323	outcome	1.98e-09	0.0022	450243	6.44e-05	29.0059	TRUE
rs34390533	-0.0257	0.00542625	0.248	0.24401	0.725351	104527	0.0154455	outcome	6.69e-32	0.0022	450243	0.000246357	110.948	TRUE
rs13109280	0.0131	-0.00476463	0.6618	0.668116	0.739346	104527	0.0143203	outcome	9.15e-11	0.002	450243	7.68e-05	34.5901	TRUE
rs12519407	0.0181	-0.00498456	0.2567	0.263327	0.7395	104527	0.0149904	outcome	3.38e-17	0.0022	450243	0.000125019	56.2959	TRUE
rs2142644	-0.0181	-0.00547094	0.672	0.669496	0.740093	73353	0.0164921	outcome	3.37e-19	0.002	450243	0.000144421	65.0336	TRUE
rs6593210	0.0146	0.00543819	0.2081	0.210437	0.743379	104527	0.0166111	outcome	4.88e-10	0.0024	450243	7.03e-05	31.634	TRUE
rs11633371	0.0216	-0.00430626	0.4764	0.47544	0.7434	104527	0.0131547	outcome	7.49e-30	0.0019	450243	0.00023276	104.823	TRUE
rs1899040	0.0152	0.00541034	0.7962	0.795688	0.743407	104527	0.0165279	outcome	9.04e-11	0.0023	450243	7.5e-05	33.7615	TRUE
rs73856768	-0.0247	0.00794347	0.0805	0.083284	0.744306	104527	0.0243548	outcome	1.55e-12	0.0035	450243	9.03e-05	40.6683	TRUE
rs713467	0.0146	-0.00427713	0.4345	0.436815	0.748219	104527	0.0133249	outcome	3.09e-14	0.0019	450243	0.000104751	47.1681	TRUE
rs2607234	-0.0302	0.00931626	0.9476	0.948306	0.759111	102690	0.0303809	outcome	2e-12	0.0043	450243	9.06e-05	40.7835	TRUE
rs117203652	-0.0346	-0.0123024	0.03	0.029554	0.760398	95725	0.0403412	outcome	4.32e-10	0.0055	450243	6.97e-05	31.3726	TRUE
rs12997625	-0.017	-0.00402609	0.5266	0.521677	0.760794	104527	0.0132247	outcome	1.5e-19	0.0019	450243	0.000144091	64.885	TRUE
rs336630	-0.0106	0.00418921	0.43	0.428163	0.763005	104527	0.0138929	outcome	2.9e-08	0.0019	450243	5.51e-05	24.8001	TRUE
rs2754255	-0.0153	0.00473017	0.2245	0.222508	0.769137	104527	0.0161162	outcome	1.05e-11	0.0023	450243	8.15e-05	36.7021	TRUE
rs9957318	0.0187	0.00405521	0.348	0.351852	0.772185	104527	0.0140068	outcome	1.02e-20	0.002	450243	0.000158687	71.4585	TRUE
rs8000973	0.0134	-0.00378981	0.5334	0.528027	0.775639	104527	0.0132973	outcome	2.05e-12	0.0019	450243	8.94e-05	40.2459	TRUE
rs4602848	0.016	0.00399999	0.6812	0.68279	0.777855	104527	0.0141786	outcome	3.14e-15	0.002	450243	0.000111189	50.0675	TRUE
rs77809369	0.0237	0.00808027	0.0642	0.062135	0.779608	102690	0.0288756	outcome	9.83e-10	0.0039	450243	6.75e-05	30.3892	TRUE
rs73197345	0.0211	0.00534668	0.1367	0.139648	0.781032	104527	0.0192344	outcome	3.55e-14	0.0028	450243	0.000105081	47.3169	TRUE
rs781669	0.0164	0.00364236	0.5236	0.520852	0.781876	104527	0.0131552	outcome	3.14e-18	0.0019	450243	0.00013418	60.4216	TRUE
rs4807472	-0.0158	-0.00399401	0.6764	0.674391	0.783698	104527	0.01455	outcome	8.18e-15	0.002	450243	0.000109284	49.2095	TRUE
rs74494415	-0.0417	-0.009288	0.0398	0.04158	0.78449	99505	0.0339632	outcome	1.82e-17	0.0049	450243	0.000132907	59.848	TRUE
rs35073631	0.0112	-0.00429078	0.4331	0.439967	0.784894	73353	0.0157202	outcome	5.92e-09	0.0019	450243	6.16e-05	27.7353	TRUE
rs201570119	0.0194	-0.00528998	0.2098	0.207683	0.785255	73353	0.0194144	outcome	5.48e-17	0.0023	450243	0.000124789	56.1921	TRUE
rs17718736	0.0115	-0.00382731	0.3226	0.320808	0.787194	104527	0.0141775	outcome	1.39e-08	0.002	450243	5.78e-05	26.0259	TRUE
rs4121583	0.0118	-0.00386747	0.6192	0.623554	0.790174	104527	0.0145347	outcome	4.62e-09	0.002	450243	6.57e-05	29.5662	TRUE
rs4640244	-0.02	-0.003461	0.3993	0.39976	0.79676	104527	0.0134386	outcome	3.81e-25	0.0019	450243	0.000191888	86.4122	TRUE
rs4865956	-0.0258	0.00366627	0.6965	0.699544	0.798936	104527	0.0143931	outcome	3.85e-36	0.0021	450243	0.000281416	126.741	TRUE
rs11198591	0.0148	0.00330852	0.3684	0.371447	0.810426	104527	0.0137926	outcome	4.91e-14	0.002	450243	0.000101933	45.8991	TRUE
rs2788213	0.0123	0.00346599	0.7104	0.703968	0.8119	104527	0.0145645	outcome	3.8e-09	0.0021	450243	6.23e-05	28.0294	TRUE
rs10793931	-0.0132	0.00319788	0.3555	0.359843	0.816657	104527	0.0137931	outcome	3.23e-11	0.002	450243	7.98e-05	35.9518	TRUE
rs947099	0.0117	0.00317894	0.3536	0.356532	0.816792	104527	0.0137217	outcome	2.71e-09	0.002	450243	6.26e-05	28.1765	TRUE
rs28485212	-0.0188	0.00454864	0.1494	0.148512	0.816875	104527	0.0196429	outcome	1.24e-12	0.0027	450243	8.98e-05	40.4488	TRUE
rs17246129	0.0254	-0.00320714	0.3044	0.311147	0.821569	104527	0.0142206	outcome	1.27e-35	0.002	450243	0.000273213	123.045	TRUE
rs7320878	-0.015	-0.00347102	0.6034	0.59837	0.822304	80934	0.0154554	outcome	1.34e-14	0.0019	450243	0.000107689	48.4911	TRUE
rs12655296	-0.011	0.00307128	0.6251	0.628241	0.82273	104527	0.0137089	outcome	1.62e-08	0.002	450243	5.67e-05	25.5358	TRUE
rs72695791	-0.0297	-0.00810506	0.036	0.034847	0.823912	99505	0.0364246	outcome	4.58e-09	0.0051	450243	6.12e-05	27.5673	TRUE
rs301807	-0.0144	0.00296138	0.5815	0.578104	0.824278	104527	0.0133368	outcome	2.53e-14	0.0019	450243	0.000100925	45.4453	TRUE
rs2212926	-0.022	-0.00364564	0.2106	0.206584	0.833003	104527	0.0172901	outcome	7.75e-21	0.0023	450243	0.000160928	72.4679	TRUE
rs11684531	-0.0172	-0.00443216	0.1328	0.129098	0.838766	103095	0.0217827	outcome	4.17e-10	0.0028	450243	6.81e-05	30.6817	TRUE
rs723149	-0.0276	0.00273574	0.5628	0.564566	0.841979	104527	0.0137224	outcome	1.43e-47	0.0019	450243	0.000374871	168.846	TRUE
rs577289	-0.0125	-0.00292671	0.2808	0.282649	0.845472	104527	0.0150166	outcome	5.39e-09	0.0021	450243	6.31e-05	28.4164	TRUE
rs17205463	-0.0263	0.00259563	0.4477	0.449616	0.846838	104527	0.0134381	outcome	4.21e-43	0.0019	450243	0.000342061	154.063	TRUE
rs67716382	0.0226	0.00290478	0.2214	0.220987	0.855411	104527	0.0159411	outcome	1.65e-23	0.0023	450243	0.000176092	79.2977	TRUE
rs11233117	-0.0176	-0.00239912	0.4535	0.449485	0.856322	104527	0.0132506	outcome	1.74e-20	0.0019	450243	0.00015354	69.1408	FALSE
rs11210892	0.0118	0.00256172	0.6745	0.672311	0.858002	104527	0.0143178	outcome	3.57e-09	0.002	450243	6.11e-05	27.5295	TRUE
rs62033029	-0.0141	-0.0027568	0.2064	0.203508	0.866598	104527	0.0164113	outcome	1.73e-09	0.0023	450243	6.51e-05	29.326	TRUE
rs2025609	0.0186	0.00307372	0.8511	0.84858	0.868492	104527	0.018564	outcome	2e-12	0.0026	450243	8.77e-05	39.4834	TRUE
rs7543136	-0.021	0.00273027	0.7209	0.716749	0.87129	80934	0.0168514	outcome	9.96e-24	0.0021	450243	0.000177461	79.9145	TRUE
rs11580040	0.0325	0.00393774	0.08	0.079632	0.874841	103785	0.0249996	outcome	6.76e-21	0.0035	450243	0.00015548	70.0144	TRUE
rs12943867	0.0184	-0.00233071	0.3367	0.33372	0.875267	104527	0.014848	outcome	7.57e-20	0.002	450243	0.000151223	68.0972	TRUE
rs604723	-0.0166	0.00230966	0.7248	0.726037	0.876965	104527	0.0149186	outcome	8.16e-15	0.0021	450243	0.000109929	49.5	TRUE
rs1035583	0.0148	0.00210578	0.6177	0.61267	0.8773	104527	0.0136391	outcome	1.99e-14	0.0019	450243	0.000103451	46.5828	TRUE
rs9809116	-0.016	0.00207515	0.4081	0.404	0.878547	104527	0.0135798	outcome	1.31e-16	0.0019	450243	0.000123676	55.6908	TRUE
rs7367519	0.0164	0.00216935	0.6846	0.685738	0.878955	104527	0.0142445	outcome	4.68e-16	0.002	450243	0.000116149	52.3012	TRUE
rs2324154	0.015	0.00192415	0.5096	0.510499	0.883914	104527	0.0131782	outcome	1.92e-15	0.0019	450243	0.000112459	50.6391	TRUE
rs10202845	-0.0288	-0.0030643	0.1133	0.114518	0.883985	104527	0.0209999	outcome	5.35e-22	0.003	450243	0.000166656	75.048	TRUE
rs6721191	-0.0144	-0.00192215	0.5779	0.583537	0.886231	104527	0.0134346	outcome	3.17e-14	0.0019	450243	0.000101163	45.5525	TRUE
rs61732778	0.023	0.00363738	0.071	0.076519	0.886855	102690	0.025564	outcome	3.13e-10	0.0037	450243	6.98e-05	31.4221	TRUE
rs10796828	0.0154	-0.00202495	0.6348	0.642275	0.887551	104527	0.0143203	outcome	5.77e-15	0.002	450243	0.000109961	49.5144	TRUE
rs9344126	-0.0185	-0.00187424	0.5137	0.512606	0.887896	104527	0.0132956	outcome	2.21e-22	0.0019	450243	0.000170997	77.0028	TRUE
rs7185244	-0.0148	0.00227158	0.7759	0.773809	0.88826	104527	0.0161671	outcome	1.4e-10	0.0023	450243	7.62e-05	34.2988	TRUE
rs7679276	-0.033	-0.00510097	0.9544	0.956313	0.888343	99505	0.0363314	outcome	5.93e-12	0.0048	450243	9.48e-05	42.6815	TRUE
rs12700901	-0.0184	-0.00187876	0.4055	0.413341	0.889612	104527	0.0135362	outcome	1.67e-21	0.0019	450243	0.000163233	73.5063	TRUE
rs17681189	-0.0131	-0.00183468	0.4231	0.425096	0.890805	104527	0.013364	outcome	5.82e-12	0.0019	450243	8.38e-05	37.7222	TRUE
rs11721522	0.0106	-0.00184729	0.4125	0.408896	0.891433	104527	0.0135342	outcome	4.03e-08	0.0019	450243	5.45e-05	24.5212	TRUE
rs12882130	-0.0202	0.00184971	0.3836	0.377104	0.894923	104527	0.0140047	outcome	1.88e-24	0.002	450243	0.000192963	86.8966	TRUE
rs7828086	0.0135	0.00200701	0.2391	0.240952	0.896527	104527	0.0154326	outcome	1.11e-09	0.0022	450243	6.63e-05	29.8592	TRUE
rs10453441	-0.0139	0.00189379	0.402	0.400531	0.901192	92838	0.0152534	outcome	9.1e-13	0.002	450243	9.29e-05	41.8285	TRUE
rs111901094	-0.0253	-0.00220443	0.182	0.181462	0.901273	96946	0.01777	outcome	4.04e-24	0.0025	450243	0.000190588	85.8269	TRUE
rs17278379	0.0226	0.00250714	0.124	0.120347	0.90338	104527	0.0206531	outcome	2.4e-15	0.0029	450243	0.000110962	49.965	TRUE
rs987666	0.0185	-0.00249812	0.1188	0.117952	0.903392	104527	0.0205814	outcome	2.33e-10	0.0029	450243	7.17e-05	32.2657	TRUE
rs2070598	0.0204	0.00160371	0.4559	0.459804	0.903489	104527	0.0132259	outcome	6.36e-27	0.0019	450243	0.000206461	92.9765	TRUE
rs1933081	0.0267	-0.00293932	0.0834	0.081627	0.905027	104527	0.0246352	outcome	5.33e-15	0.0034	450243	0.000108993	49.0784	TRUE
rs12962050	0.0153	0.00163466	0.6445	0.641833	0.905371	104527	0.0137506	outcome	1.52e-14	0.002	450243	0.000107269	48.3022	TRUE
rs1005723	0.0161	0.00201098	0.1908	0.197885	0.906261	104527	0.0170775	outcome	1.79e-11	0.0024	450243	8e-05	36.0409	TRUE
rs4683435	0.0144	0.00183568	0.7723	0.776153	0.907425	104527	0.0157858	outcome	1.6e-10	0.0022	450243	7.29e-05	32.8383	TRUE
rs11191208	0.0147	-0.00182667	0.2057	0.205571	0.912183	104527	0.0165631	outcome	3.69e-10	0.0024	450243	7.06e-05	31.795	TRUE
rs4938359	-0.0156	0.00179561	0.2024	0.205753	0.912513	104527	0.0163432	outcome	3.24e-11	0.0024	450243	7.86e-05	35.3797	TRUE
rs7137546	0.0142	0.00138997	0.4249	0.42223	0.917612	104527	0.0134371	outcome	9.71e-14	0.0019	450243	9.85e-05	44.3736	FALSE
rs144109601	-0.0278	-0.00336666	0.0418	0.040527	0.919964	99505	0.0335061	outcome	5.15e-09	0.0048	450243	6.19e-05	27.8756	TRUE
rs10225945	-0.0146	-0.00182733	0.1499	0.154853	0.921273	104527	0.0184896	outcome	3.28e-08	0.0026	450243	5.43e-05	24.4611	TRUE
rs684905	-0.0118	-0.00146507	0.4176	0.415743	0.923999	80934	0.0153575	outcome	7.1e-10	0.0019	450243	6.77e-05	30.4965	TRUE
rs77013652	0.049	-0.0053238	0.015	0.01627	0.925535	96762	0.056961	outcome	1.5e-09	0.0081	450243	7.09e-05	31.9467	TRUE
rs62370472	-0.0253	-0.00145794	0.209	0.215718	0.928146	104527	0.0161674	outcome	1.45e-27	0.0023	450243	0.000211638	95.3083	TRUE
rs144627572	0.0439	0.00345602	0.0329	0.03342	0.928506	99505	0.0385181	outcome	1.3e-16	0.0053	450243	0.000122638	55.2236	TRUE
rs8020095	-0.0145	0.00160471	0.15	0.150036	0.931831	104527	0.0187595	outcome	4.53e-08	0.0027	450243	5.36e-05	24.1404	TRUE
rs6028716	-0.021	0.00124722	0.2587	0.256341	0.93487	104527	0.0152623	outcome	4.58e-22	0.0022	450243	0.000169145	76.1689	TRUE
rs60389750	-0.0175	0.00117831	0.3139	0.3113	0.937275	104527	0.014973	outcome	1.06e-16	0.0021	450243	0.000131912	59.4001	TRUE
rs14976	0.0144	-0.0010966	0.3057	0.299032	0.939359	104527	0.0144146	outcome	1.43e-12	0.002	450243	8.8e-05	39.6352	TRUE
rs200439	-0.0128	-0.00120927	0.2207	0.219219	0.939359	104527	0.0158956	outcome	1.51e-08	0.0023	450243	5.64e-05	25.3762	TRUE
rs116008080	-0.0415	0.00332048	0.0238	0.024988	0.939539	99292	0.0437774	outcome	4.06e-11	0.0063	450243	8e-05	36.0348	TRUE
rs112537273	-0.0212	0.00119371	0.2299	0.230378	0.93996	104527	0.0158485	outcome	3.34e-21	0.0022	450243	0.000159143	71.6642	TRUE
rs12483401	-0.0387	-0.00328659	0.0216	0.021918	0.944507	98689	0.0472169	outcome	9.22e-09	0.0067	450243	6.33e-05	28.5033	TRUE
rs545104	0.0127	-0.00105644	0.6164	0.624373	0.946517	80934	0.0157487	outcome	8.08e-11	0.002	450243	7.63e-05	34.3445	TRUE
rs11629593	-0.0109	-0.00107242	0.6158	0.613654	0.947018	73353	0.0161383	outcome	4.42e-08	0.002	450243	5.62e-05	25.3133	TRUE
rs113827862	-0.0235	-0.00171054	0.0608	0.062671	0.950756	102690	0.0276977	outcome	4.67e-09	0.004	450243	6.31e-05	28.3988	TRUE
rs67527161	-0.0182	0.000978479	0.209	0.212285	0.952144	104527	0.016304	outcome	5.79e-15	0.0023	450243	0.000109521	49.316	TRUE
rs2274351	0.017	-0.000763291	0.5433	0.539962	0.954067	104527	0.0132515	outcome	3.07e-19	0.0019	450243	0.000143416	64.5812	TRUE
rs10461725	0.0134	0.000796683	0.6561	0.659445	0.955497	104527	0.0142761	outcome	1.98e-11	0.002	450243	8.1e-05	36.4856	TRUE
rs10205141	0.0241	0.00160829	0.0476	0.061422	0.956904	102690	0.0297616	outcome	4.71e-08	0.0044	450243	5.27e-05	23.7115	TRUE
rs4682483	-0.0165	-0.000965466	0.1534	0.158296	0.957635	104527	0.0181746	outcome	2.65e-10	0.0026	450243	7.07e-05	31.8403	TRUE
rs62103240	0.0212	-0.00144304	0.071	0.070771	0.958185	102690	0.0275225	outcome	1.4e-08	0.0037	450243	5.93e-05	26.696	TRUE
rs350832	-0.0165	0.00083665	0.7709	0.765337	0.95859	104527	0.0161133	outcome	3.44e-13	0.0023	450243	9.62e-05	43.302	TRUE
rs6849302	0.0155	-0.000845642	0.1977	0.200011	0.959096	104527	0.0164881	outcome	7.11e-11	0.0024	450243	7.62e-05	34.3174	TRUE
rs1880318	0.0147	0.000833652	0.2039	0.202056	0.960263	104527	0.0167321	outcome	6.86e-10	0.0024	450243	7.02e-05	31.5882	TRUE
rs16989695	-0.0139	-0.000607184	0.5165	0.517177	0.963533	104527	0.0132803	outcome	1.93e-13	0.0019	450243	9.65e-05	43.4524	TRUE
rs246177	0.0214	0.000643793	0.3681	0.365751	0.96367	104527	0.0141342	outcome	2.04e-27	0.002	450243	0.000213045	95.9421	TRUE
rs117818446	0.0423	0.0021906	0.0202	0.020188	0.964827	98689	0.0496767	outcome	5.29e-10	0.0068	450243	7.08e-05	31.8915	TRUE
rs2019203	0.0189	0.000580831	0.4909	0.488815	0.965258	104527	0.0133352	outcome	1.84e-23	0.0019	450243	0.000178546	80.403	TRUE
rs7144307	-0.0122	0.000576166	0.3853	0.386516	0.966544	104527	0.0137368	outcome	6.1e-10	0.002	450243	7.05e-05	31.7459	TRUE
rs34522021	0.0126	0.000561842	0.4547	0.450723	0.966827	104527	0.0135097	outcome	3.38e-11	0.0019	450243	7.87e-05	35.4496	TRUE
rs28529055	-0.0147	0.000625804	0.4368	0.436353	0.968113	73353	0.0156549	outcome	1.88e-14	0.0019	450243	0.000106319	47.8742	TRUE
rs10982888	-0.0328	0.000776698	0.1136	0.114359	0.970579	104527	0.0210589	outcome	3.97e-28	0.003	450243	0.000216664	97.5719	TRUE
rs6082354	-0.024	0.000498124	0.6675	0.669538	0.975248	80934	0.0160545	outcome	1.19e-32	0.002	450243	0.000255679	115.147	TRUE
rs7633464	0.0175	-0.000330054	0.4786	0.471819	0.98011	104527	0.0132387	outcome	1.27e-20	0.0019	450243	0.000152844	68.8274	TRUE
rs7826059	0.0114	0.000335056	0.6421	0.642084	0.981356	104527	0.0143377	outcome	7.61e-09	0.002	450243	5.97e-05	26.8952	TRUE
rs10202701	0.0227	-0.000278039	0.5419	0.532521	0.983248	104527	0.0132418	outcome	3.11e-33	0.0019	450243	0.000255836	115.217	TRUE
rs212526	0.0214	0.000180016	0.6007	0.603171	0.989277	104527	0.0133944	outcome	3.84e-29	0.0019	450243	0.000219692	98.9361	TRUE
rs28736838	-0.0117	0.000175985	0.3017	0.310122	0.9903	104527	0.0144755	outcome	1.07e-08	0.002	450243	5.77e-05	25.971	TRUE
rs72726050	-0.0192	0.000158012	0.0958	0.096697	0.994719	104527	0.0238733	outcome	1.84e-08	0.0034	450243	6.39e-05	28.7564	TRUE
rs2362487	0.0154	9.3e-05	0.2473	0.248922	0.995235	96946	0.0155732	outcome	3.57e-12	0.0022	450243	8.83e-05	39.7558	TRUE
rs4748008	-0.0125	-7.9e-05	0.4346	0.433695	0.995282	104527	0.0133595	outcome	8.95e-11	0.0019	450243	7.68e-05	34.5759	TRUE
rs9828525	0.0121	4e-05	0.4113	0.412519	0.997603	104527	0.0133144	outcome	2.51e-10	0.0019	450243	7.09e-05	31.9249	TRUE
