# Supplementary material for: Causal relationship between sarcopenia and osteoarthritis: a bi-directional two-sample mendelian randomized study
Source: Eur J Med Res. 2023 Sep 9;28:327. doi: 10.1186/s40001-023-01322-0 (PMC10492359; doi:10.1186/s40001-023-01322-0)
Supplement: Supplementary file 1 — Additional file 1: Table S1. The selected SNPs in the analysis of GS-KOA; Table S2. The selected SNPs in the analysis of GS-HOA; Table S3. The selected SNPs in the analysis of GS-TKR; Table S4. The selected SNPs in the analysis of GS-THR; Table S5. The selected SNPs in the analysis of ALM-KOA; Table S6. The selected SNPs in the analysis of ALM-HOA; Table S7. The selected SNPs in the analysis of ALM-TKR; Table S8. The selected SNPs in the analysis of ALM-THR; Table S9. The selected SNPs in the analysis of KOA-GS; Table S10. The selected SNPs in the analysis of KOA-ALM; Table S11. The selected SNPs in the analysis of HOA-GS; Table S12. The selected SNPs in the analysis of HOA-ALM. Table S13. The selected SNPs in the analysis of TKR-GS; Table S14. The selected SNPs in the analysis of TKR-ALM. Table S15. The selected SNPs in the analysis of THR-GS; Table S16. The selected SNPs in the analysis of THR-ALM. [file 40001_2023_1322_MOESM1_ESM.zip › New folder/Supplementary Table S8.xls]

## Sheet: Supplementary Table S8
SNP	beta.exposure	beta.outcome	eaf.exposure	eaf.outcome	pval.outcome	samplesize.outcome	se.outcome	pval.exposure	se.exposure	samplesize.exposure	R2	F	mr_keep	cofounders
rs4252548	-0.0753	0.340988	0.0218	0.0251	2.52e-17	126628	0.040273	2.96e-31	0.0065	450243	0.000241827	108.907	FALSE	outcome
rs6470771	-0.0268	-0.112248	0.1694	0.162573	4.33e-12	130079	0.0162068	1.54e-26	0.0025	450243	0.000202118	91.0202	FALSE	outcome
rs10123619	-0.0171	-0.101431	0.8425	0.838737	4.37e-10	130079	0.0162544	4.05e-11	0.0026	450243	7.76e-05	34.9423	FALSE	outcome
rs7952436	-0.0453	-0.132525	0.0823	0.080839	1.08e-08	128963	0.0231782	1.62e-39	0.0034	450243	0.000309975	139.607	FALSE	outcome
rs111365325	-0.0271	-0.0703559	0.2312	0.230087	1.08e-06	130079	0.0144276	1.12e-33	0.0022	450243	0.000261078	117.579	FALSE	weight
rs7768973	-0.024	0.051515	0.411	0.413373	2.38e-05	130079	0.0121903	5.44e-36	0.0019	450243	0.000278875	125.596	FALSE	weight
rs1443536	0.0218	0.0546093	0.305	0.306927	3.4e-05	130079	0.0131751	1.91e-26	0.0021	450243	0.000201478	90.7319	FALSE	weight
rs55872725	0.0222	0.0490568	0.4037	0.410673	5.33e-05	130079	0.0121408	1.46e-30	0.0019	450243	0.000237279	106.858	FALSE	weight
rs62106258	-0.0504	-0.119083	0.0486	0.045502	9.2e-05	128126	0.0304499	6.45e-31	0.0044	450243	0.000234904	105.788	FALSE	weight
rs59985551	-0.0313	-0.0543696	0.2261	0.23348	0.00012	130079	0.0141362	2.43e-44	0.0022	450243	0.00034285	154.418	FALSE	weight
rs7563362	0.0352	0.0598678	0.8566	0.857975	0.000504	130079	0.0172102	3.27e-39	0.0027	450243	0.000304399	137.094	FALSE	weight
rs9391254	0.0166	0.0441241	0.3205	0.326842	0.00063	122596	0.012908	2.1e-16	0.002	450243	0.000120023	54.0457	FALSE	weight
rs12347137	-0.046	-0.0476753	0.2023	0.206014	0.00148	130079	0.0149989	9.8e-85	0.0024	450243	0.000682938	307.697	FALSE	weight
rs2764264	0.0203	0.040637	0.6954	0.696521	0.001922	130079	0.0131001	5.07e-23	0.0021	450243	0.000174577	78.6154	FALSE	weight
rs72801843	0.0313	-0.0409376	0.3015	0.299327	0.00211	130079	0.0133161	8.83e-52	0.0021	450243	0.000412641	185.865	FALSE	weight
rs10807137	-0.0455	0.0477916	0.825	0.8278	0.002629	130079	0.0158877	5.68e-75	0.0025	450243	0.000597785	269.308	FALSE	Weight
rs2229840	0.0341	0.0486654	0.1597	0.162509	0.002664	130079	0.0161999	3.02e-40	0.0026	450243	0.000312089	140.559	FALSE	weight
rs3116602	-0.0612	-0.0439939	0.2153	0.2128	0.00278	122718	0.0147084	9.53e-155	0.0023	450243	0.00126555	570.526	FALSE	weight
rs42039	0.0481	0.0382654	0.2444	0.247069	0.006316	127146	0.014012	3.53e-106	0.0022	450243	0.000854502	385.061	FALSE	weight
rs12099669	0.0331	-0.0346204	0.6962	0.685127	0.007307	130079	0.0129059	1.39e-58	0.002	450243	0.000463455	208.763	FALSE	weight
rs7129320	-0.0389	-0.0439404	0.1661	0.159954	0.007607	130079	0.016463	7.29e-53	0.0025	450243	0.000419192	188.816	FALSE	weight
rs1260326	0.0323	0.032139	0.6045	0.615104	0.008607	130079	0.0122328	6.16e-64	0.0019	450243	0.000498859	224.719	FALSE	weight
rs62621812	0.0743	-0.108085	0.0204	0.023208	0.011653	125092	0.0428488	3.16e-27	0.0069	450243	0.000220641	99.3636	FALSE	weight
rs72894003	-0.0423	0.0672118	0.0647	0.063405	0.012131	128963	0.0267957	1.9e-28	0.0038	450243	0.000216554	97.5225	FALSE	weight
rs6570509	-0.0244	-0.0325046	0.2868	0.287579	0.01375	130079	0.0131933	1.27e-31	0.0021	450243	0.000243557	109.686	FALSE	weight
rs1478575	0.0312	0.0286244	0.6843	0.685346	0.025704	130079	0.0128323	5.2e-54	0.002	450243	0.000420591	189.447	FALSE	weight
rs73052033	-0.0151	-0.0344169	0.1851	0.181245	0.027789	130079	0.0156422	4.79e-10	0.0024	450243	6.88e-05	30.972	FALSE	weight
rs3818416	0.0279	-0.0310868	0.7645	0.769975	0.028602	130079	0.0142018	2.01e-35	0.0022	450243	0.000280289	126.233	FALSE	weight
rs4073154	0.0274	-0.0307668	0.7784	0.780186	0.034601	130079	0.0145607	1.92e-33	0.0023	450243	0.000259002	116.644	FALSE	weight
rs1047891	0.0233	0.0265231	0.3159	0.315237	0.042457	130079	0.0130719	5.7e-31	0.002	450243	0.000234645	105.672	FALSE	weight
rs41271299	0.0616	0.0582114	0.0513	0.049773	0.047765	128963	0.0294078	3.19e-47	0.0043	450243	0.00036935	166.358	FALSE	weight
rs3184504	0.0183	-0.0236267	0.517	0.516635	0.048331	130079	0.0119662	2.71e-22	0.0019	450243	0.000167251	75.316	FALSE	weight
rs76895963	0.1639	0.0913546	0.0207	0.021334	0.056416	120866	0.0478846	8.22e-112	0.0073	450243	0.00108912	490.899	FALSE	weight
rs78378222	0.138	-0.0985087	0.0123	0.015316	0.05833	123851	0.0520326	4.51e-56	0.0087	450243	0.00046272	208.432	FALSE	weight
rs45528934	0.0262	0.0313291	0.1623	0.158802	0.060637	130079	0.0166987	1.97e-24	0.0026	450243	0.000186655	84.0554	FALSE	weight
rs798548	-0.0359	0.0244402	0.3006	0.295979	0.061975	130079	0.0130943	2.86e-68	0.0021	450243	0.000541918	244.126	FALSE	weight
rs143384	0.0725	-0.0223161	0.4038	0.409767	0.069126	130079	0.0122778	1e-200	0.0019	450243	0.00253084	1142.38	FALSE	weight
rs4752689	0.0205	-0.0210561	0.5839	0.588067	0.082687	130079	0.012134	1.36e-26	0.0019	450243	0.000204209	91.9618	FALSE	weight
rs12074850	0.0393	0.0356386	0.0898	0.090569	0.091847	130079	0.0211413	2.72e-33	0.0033	450243	0.000252481	113.706	FALSE	weight
rs2142331	-0.0165	-0.0199028	0.6023	0.599821	0.109787	130079	0.0124458	1.38e-17	0.0019	450243	0.000130427	58.7311	FALSE	weight
rs2035901	0.024	-0.0184507	0.4679	0.476769	0.12909	130079	0.012157	9.43e-37	0.0019	450243	0.000286813	129.172	FALSE	weight
rs6142059	0.0116	0.0175786	0.4926	0.495844	0.144978	130079	0.0120608	1.19e-09	0.0019	450243	6.73e-05	30.2876	FALSE	weight
rs4244809	-0.0262	-0.0208305	0.2082	0.205204	0.164691	130079	0.0149917	5.55e-29	0.0023	450243	0.000226323	101.923	FALSE	weight
rs10203386	-0.0238	0.0166949	0.4519	0.447222	0.165452	130079	0.012037	1.75e-36	0.0019	450243	0.000280599	126.373	FALSE	weight
rs9388490	0.0462	-0.0164648	0.4394	0.45087	0.172215	130079	0.0120611	1.33e-130	0.0019	450243	0.00105154	473.946	FALSE	weight
rs704660	0.0153	0.0164814	0.4095	0.406702	0.173479	130079	0.0121088	2.28e-15	0.0019	450243	0.00011321	50.9778	FALSE	weight
rs10483727	-0.0368	-0.0155121	0.6109	0.61045	0.204645	130079	0.0122294	6.73e-80	0.0019	450243	0.000643809	290.056	FALSE	weight
rs11243202	0.0302	0.0145514	0.486	0.484345	0.224841	130079	0.0119887	2.83e-57	0.0019	450243	0.000455662	205.251	FALSE	weight
rs7735891	0.0259	0.014523	0.4629	0.455171	0.225766	130079	0.0119892	1.14e-42	0.0019	450243	0.000333558	150.232	FALSE	weight
rs4655345	-0.0246	-0.014729	0.3974	0.387555	0.233883	130079	0.012373	5.81e-38	0.0019	450243	0.000289839	130.535	FALSE	weight
rs2270894	-0.0332	-0.0183565	0.2034	0.208902	0.241264	130079	0.0156648	1.25e-42	0.0024	450243	0.000357188	160.878	FALSE	weight
rs4788218	0.0275	0.0140198	0.401	0.401425	0.254391	130079	0.0123008	5.52e-46	0.0019	450243	0.000363301	163.632	FALSE	weight
rs599004	-0.0157	-0.0155472	0.2807	0.275067	0.254602	130079	0.013647	6.53e-14	0.0021	450243	9.95e-05	44.8198	FALSE	weight
rs72771070	0.015	0.0143466	0.283	0.288081	0.283699	130079	0.0133824	1.3e-12	0.0021	450243	9.13e-05	41.1152	FALSE	weight
rs2871960	0.0469	-0.0128175	0.4448	0.448269	0.285975	130079	0.0120127	2.17e-135	0.0019	450243	0.0010864	489.674	FALSE	weight
rs28678024	-0.0119	-0.0141672	0.2854	0.285356	0.293205	130079	0.0134782	1.9e-08	0.0021	450243	5.78e-05	26.0082	FALSE	weight
rs244711	0.0279	0.0147063	0.686	0.688127	0.298706	130079	0.0141514	1.54e-37	0.0022	450243	0.000335345	151.037	FALSE	weight
rs12188208	-0.0195	-0.0145625	0.2349	0.233417	0.303462	130079	0.0141515	1.4e-18	0.0022	450243	0.000136679	61.5467	FALSE	weight
rs36000545	-0.022	-0.0127632	0.3957	0.387179	0.308836	130079	0.0125416	2.56e-29	0.002	450243	0.00023147	104.241	FALSE	weight
rs2174008	-0.0192	-0.0121738	0.4975	0.497596	0.311831	130079	0.0120367	5.89e-24	0.0019	450243	0.000184315	83.0016	FALSE	weight
rs1797070	0.0219	0.0136544	0.2684	0.26711	0.311888	130079	0.0135022	4.93e-25	0.0021	450243	0.000188354	84.8206	FALSE	weight
rs80295797	-0.0198	0.0128096	0.3265	0.324252	0.318082	130079	0.01283	3.83e-23	0.002	450243	0.000172417	77.6428	FALSE	weight
rs72656010	-0.0668	0.0173496	0.1322	0.131652	0.331769	130079	0.017876	7.31e-126	0.0028	450243	0.00102385	461.449	FALSE	weight
rs11217863	-0.0268	0.0147191	0.1162	0.118306	0.429246	130079	0.0186204	1.06e-19	0.003	450243	0.000147523	66.4307	FALSE	weight
rs2240735	0.0189	0.0101978	0.748	0.751467	0.465833	130079	0.0139835	3.99e-18	0.0022	450243	0.000134665	60.64	FALSE	weight
rs4735761	0.0331	0.00899433	0.2857	0.28815	0.496126	130079	0.0132153	3.66e-56	0.0021	450243	0.000447174	201.426	FALSE	weight
rs1472852	-0.0638	0.0112277	0.1582	0.151975	0.500138	130079	0.0166516	8.22e-135	0.0026	450243	0.00108414	488.656	FALSE	weight
rs34517439	0.0421	0.0124028	0.1221	0.121652	0.512945	130079	0.018957	5.8e-48	0.0029	450243	0.000379975	171.145	FALSE	weight
rs10962212	0.0143	-0.00758872	0.4184	0.414217	0.530876	130079	0.0121096	7.47e-14	0.0019	450243	9.95e-05	44.8132	FALSE	weight
rs2885697	-0.0323	0.0076447	0.665	0.665373	0.544511	130079	0.0126149	9.21e-60	0.002	450243	0.000464838	209.386	FALSE	weight
rs905938	0.0394	0.00827414	0.2649	0.263073	0.551328	130079	0.0138881	8.43e-77	0.0021	450243	0.000604576	272.37	FALSE	weight
rs12051245	0.0299	0.0084859	0.2318	0.238158	0.566417	123916	0.0148009	2.56e-40	0.0022	450243	0.000318391	143.398	FALSE	weight
rs62515437	0.0369	-0.00795355	0.2253	0.231171	0.584276	130079	0.0145363	8.79e-60	0.0023	450243	0.000475311	214.106	FALSE	weight
rs6874142	0.0288	0.0115565	0.1138	0.107523	0.588432	128963	0.0213571	5.15e-20	0.0031	450243	0.000167297	75.3367	FALSE	weight
rs2181834	0.0254	0.00580213	0.5503	0.549627	0.627786	130079	0.011967	7.69e-41	0.0019	450243	0.000319315	143.815	FALSE	weight
rs34879158	-0.0363	0.00636622	0.263	0.253887	0.643239	130079	0.0137447	1.55e-63	0.0022	450243	0.000510818	230.109	FALSE	weight
rs543650	0.025	-0.00565896	0.5987	0.598009	0.644241	130079	0.0122547	1.49e-37	0.002	450243	0.000300323	135.258	FALSE	weight
rs310796	0.0142	-0.00582091	0.6811	0.682581	0.652508	130079	0.0129273	2.53e-12	0.002	450243	8.76e-05	39.4417	FALSE	weight
rs55852614	-0.0393	0.00597683	0.2474	0.247968	0.664744	130079	0.0137914	3.29e-73	0.0022	450243	0.000575147	259.104	FALSE	weight
rs6762851	-0.0218	0.00527288	0.3573	0.358952	0.671824	130079	0.0124464	1.5e-28	0.002	450243	0.000218265	98.2934	FALSE	weight
rs6821305	0.0204	0.00478242	0.399	0.4006	0.700224	122596	0.0124213	3.15e-26	0.0019	450243	0.00019959	89.8813	FALSE	weight
rs2005172	0.048	0.00422592	0.6397	0.641111	0.738593	130079	0.0126632	2.35e-128	0.002	450243	0.00106207	478.696	FALSE	weight
rs9634212	0.0471	-0.0048216	0.221	0.218479	0.739316	130079	0.0144898	8.59e-95	0.0023	450243	0.000763838	344.174	FALSE	weight
rs7689420	0.0466	0.00527087	0.8312	0.834836	0.744476	125651	0.0161717	1.5e-76	0.0025	450243	0.000609368	274.53	FALSE	weight
rs11959466	0.038	-0.00801302	0.0564	0.058512	0.773858	128963	0.0278876	2.24e-19	0.0042	450243	0.000153697	69.2111	FALSE	weight
rs10948	-0.0252	-0.00276081	0.6638	0.675888	0.830227	130079	0.0128763	3.43e-36	0.002	450243	0.000283443	127.654	FALSE	weight
rs12541381	-0.0319	0.00283697	0.2575	0.254194	0.836466	130079	0.013744	2.81e-49	0.0022	450243	0.000389121	175.267	FALSE	weight
rs6902109	-0.0167	0.00245501	0.5401	0.544628	0.839671	130079	0.0121346	1.03e-18	0.0019	450243	0.000138548	62.3887	FALSE	weight
rs951366	0.0205	-0.00224947	0.3932	0.395921	0.853793	130079	0.0122067	9.15e-27	0.0019	450243	0.000200538	90.3086	FALSE	weight
rs13103161	-0.0284	0.0017305	0.3891	0.393904	0.88764	130079	0.0122478	2.38e-48	0.0019	450243	0.000383441	172.707	FALSE	weight
rs34776209	-0.0317	-0.00173851	0.2475	0.246165	0.900703	130079	0.0139333	1.78e-47	0.0022	450243	0.000374309	168.592	FALSE	weight
rs4870941	-0.0297	0.00137106	0.238	0.239865	0.922263	130079	0.0140501	1.09e-39	0.0023	450243	0.000319945	144.098	FALSE	weight
rs11014285	0.0342	0.00151785	0.1654	0.16034	0.92714	130079	0.0165987	2.89e-40	0.0026	450243	0.000322921	145.439	FALSE	weight
rs9669278	-0.0496	0.00104054	0.5183	0.508329	0.931101	130079	0.012035	5.25e-151	0.0019	450243	0.00122843	553.771	FALSE	weight
rs2194411	0.0443	0.00121326	0.1283	0.126063	0.948299	130079	0.0187108	2.43e-54	0.0029	450243	0.000438966	197.727	FALSE	weight
rs1319012	-0.052	0.00140202	0.9259	0.9212	0.952243	128963	0.0234097	3.3e-45	0.0037	450243	0.000371038	167.119	FALSE	weight
rs4282339	-0.0311	-0.000634201	0.2075	0.203837	0.965601	130079	0.0147057	6.16e-41	0.0023	450243	0.000318103	143.269	FALSE	weight
rs2812208	0.1156	-0.00110861	0.021	0.024983	0.977721	126590	0.039698	5.51e-68	0.0066	450243	0.000549475	247.532	FALSE	weight
rs2521349	0.0155	0.0650927	0.3847	0.387217	1.24e-07	130079	0.0123107	2.01e-15	0.0019	450243	0.000113737	51.215	TRUE
rs1324538	0.0237	-0.0631347	0.3836	0.385648	2.77e-07	130079	0.0122867	1.73e-34	0.0019	450243	0.000265624	119.627	TRUE
rs7301341	-0.0255	0.0647711	0.3268	0.334123	3.03e-07	130079	0.0126467	9.27e-37	0.002	450243	0.000286112	128.856	TRUE
rs10471339	-0.011	-0.0583255	0.3823	0.374427	2.7e-06	130079	0.0124297	1.45e-08	0.0019	450243	5.71e-05	25.7316	TRUE
rs2138374	-0.0149	-0.0601878	0.696	0.692219	3.14e-06	130079	0.0129118	2.79e-13	0.002	450243	9.39e-05	42.303	TRUE
rs9343327	0.014	0.0445832	0.4985	0.493223	0.00019	130079	0.0119463	1.09e-13	0.0019	450243	9.8e-05	44.1275	FALSE
rs4383083	0.0111	-0.0471346	0.6466	0.643258	0.000205	130079	0.0126952	2.91e-08	0.002	450243	5.63e-05	25.3541	TRUE
rs2025808	0.0122	-0.0504852	0.2541	0.252433	0.000241	130079	0.01375	1.72e-08	0.0022	450243	5.64e-05	25.4041	TRUE
rs73197345	0.0211	-0.0606687	0.1367	0.137286	0.000555	130079	0.0175714	3.55e-14	0.0028	450243	0.000105081	47.3169	TRUE
rs7570235	-0.0168	-0.0393755	0.5911	0.588519	0.001406	130079	0.0123302	2.08e-18	0.0019	450243	0.000136435	61.4371	TRUE
rs77809369	0.0237	0.0834612	0.0642	0.060939	0.001445	128963	0.0262003	9.83e-10	0.0039	450243	6.75e-05	30.3892	TRUE
rs246177	0.0214	0.0408665	0.3681	0.365763	0.001484	130079	0.01286	2.04e-27	0.002	450243	0.000213045	95.9421	TRUE
rs76517946	-0.0368	-0.0683581	0.0814	0.0821	0.001776	128963	0.0218722	1.69e-26	0.0035	450243	0.000202524	91.2031	TRUE
rs4752829	0.0262	0.0420139	0.2861	0.290321	0.001801	130079	0.0134607	5.9e-36	0.0021	450243	0.000280406	126.286	TRUE
rs10748128	0.0255	0.0376801	0.3446	0.348702	0.002523	130079	0.0124745	6.77e-38	0.002	450243	0.000293719	132.283	TRUE
rs4985445	-0.0175	-0.0366462	0.4565	0.450285	0.002536	130079	0.0121385	3.3e-20	0.0019	450243	0.000151966	68.4317	TRUE
rs9594714	0.0144	0.0390669	0.3052	0.303288	0.002613	130079	0.0129793	2.65e-12	0.0021	450243	8.79e-05	39.5988	TRUE
rs9905385	-0.0339	0.0382171	0.6707	0.670356	0.00265	130079	0.012715	1.94e-63	0.002	450243	0.000507633	228.673	TRUE
rs62466110	-0.0371	-0.0806062	0.067	0.070412	0.00297	128963	0.0271326	5.74e-20	0.0041	450243	0.000172082	77.4915	TRUE
rs112153300	0.0261	-0.0622702	0.089	0.090456	0.003065	130079	0.0210291	7.05e-15	0.0034	450243	0.000110464	49.7408	TRUE
rs12831751	0.0172	0.038824	0.2857	0.286877	0.00349	130079	0.0132917	1.57e-16	0.0021	450243	0.000120747	54.372	TRUE
rs6693481	-0.0143	-0.0376079	0.6951	0.687565	0.00389	130079	0.0130269	2.21e-12	0.002	450243	8.67e-05	39.0292	TRUE
rs876122	0.0162	0.0537901	0.8788	0.877071	0.00421	130079	0.0187947	2.19e-08	0.0029	450243	5.59e-05	25.1722	TRUE
rs12517711	-0.0147	-0.0351248	0.3917	0.388921	0.004238	130079	0.0122819	2.79e-14	0.0019	450243	0.000102976	46.3688	TRUE
rs4847378	0.0136	-0.0350066	0.6121	0.608227	0.004368	130079	0.0122818	1.64e-12	0.0019	450243	8.78e-05	39.5488	TRUE
rs604723	-0.0166	-0.0376291	0.7248	0.722623	0.005097	130079	0.0134349	8.16e-15	0.0021	450243	0.000109929	49.5	TRUE
rs2925155	-0.015	-0.0384363	0.2612	0.258983	0.005175	130079	0.0137472	5.47e-12	0.0022	450243	8.68e-05	39.1017	TRUE
rs59950280	-0.0254	-0.0352863	0.3316	0.330348	0.006255	130079	0.012906	7.32e-36	0.002	450243	0.000285988	128.801	TRUE
rs61919240	0.0137	0.0348149	0.3244	0.323887	0.006372	130079	0.0127621	9.77e-12	0.002	450243	8.23e-05	37.0444	TRUE
rs67527161	-0.0182	-0.0402164	0.209	0.207706	0.006425	130079	0.0147569	5.79e-15	0.0023	450243	0.000109521	49.316	TRUE
rs839255	-0.0126	-0.0344381	0.6847	0.677033	0.007399	130079	0.0128581	8.38e-10	0.0021	450243	6.85e-05	30.8653	TRUE
rs62143873	-0.0115	0.0311779	0.5033	0.502768	0.010502	130079	0.0121843	1.19e-09	0.0019	450243	6.61e-05	29.7729	TRUE
rs33973388	0.0249	0.0306456	0.4353	0.432423	0.01092	130079	0.0120403	1.45e-38	0.0019	450243	0.000304814	137.282	TRUE
rs2807339	0.0162	-0.0351441	0.7586	0.752237	0.011836	130079	0.0139627	1.24e-13	0.0022	450243	9.61e-05	43.281	TRUE
rs17818592	-0.0129	0.0299944	0.4367	0.441281	0.012204	130079	0.0119681	1.23e-11	0.0019	450243	8.19e-05	36.8649	TRUE
rs7522400	0.0129	0.0353236	0.7683	0.766698	0.013021	127146	0.0142251	5.62e-09	0.0022	450243	5.92e-05	26.677	TRUE
rs55717234	0.0122	-0.0320198	0.5732	0.57545	0.014467	130079	0.0130936	1.34e-10	0.0019	450243	7.28e-05	32.7912	TRUE
rs7095472	0.0267	0.0292435	0.5335	0.5331	0.015146	130079	0.0120399	7.66e-45	0.0019	450243	0.000354845	159.822	TRUE
rs13209685	0.0277	0.0388081	0.1594	0.166117	0.01563	130079	0.0160534	7.49e-27	0.0026	450243	0.000205621	92.598	TRUE
rs74494415	-0.0417	-0.0727083	0.0398	0.041657	0.017366	128126	0.0305643	1.82e-17	0.0049	450243	0.000132907	59.848	TRUE
rs3764002	0.028	-0.0320894	0.2617	0.262765	0.01851	130079	0.0136246	4.47e-39	0.0021	450243	0.000302958	136.446	TRUE
rs12724708	0.0243	-0.0294996	0.3574	0.354817	0.019841	130079	0.0126643	1.66e-35	0.002	450243	0.00027123	122.152	TRUE
rs11221657	0.0179	0.039706	0.1352	0.146109	0.02048	130079	0.0171336	1.21e-10	0.0028	450243	7.49e-05	33.737	TRUE
rs11590254	0.0186	0.029711	0.3114	0.313146	0.021555	130079	0.0129284	4.34e-20	0.002	450243	0.000148368	66.8115	TRUE
rs2748501	-0.0195	-0.0277084	0.4395	0.446346	0.021626	130079	0.0120635	1.31e-24	0.0019	450243	0.000187341	84.3646	TRUE
rs2362487	0.0154	-0.0320344	0.2473	0.244802	0.023617	122596	0.0141538	3.57e-12	0.0022	450243	8.83e-05	39.7558	TRUE
rs8019890	0.025	0.0276385	0.5313	0.538185	0.023835	130079	0.0122306	1.96e-38	0.0019	450243	0.000311275	140.193	TRUE
rs80280630	-0.0168	0.04368	0.1115	0.108056	0.024295	130079	0.0193924	2.28e-08	0.003	450243	5.59e-05	25.1797	TRUE
rs55758152	0.0145	0.0302003	0.3263	0.331092	0.024561	130079	0.0134329	1.05e-12	0.002	450243	9.24e-05	41.6231	TRUE
rs291979	0.0242	-0.0318158	0.2289	0.224109	0.027075	130079	0.0143935	6.76e-27	0.0023	450243	0.000206737	93.1005	TRUE
rs909220	-0.015	-0.0265955	0.4443	0.446386	0.027164	130079	0.0120388	3.24e-15	0.0019	450243	0.000111104	50.0291	TRUE
rs2347808	-0.0125	-0.0272592	0.5139	0.512539	0.02762	130079	0.0123757	5.79e-11	0.0019	450243	7.81e-05	35.1506	TRUE
rs12655296	-0.011	-0.0268359	0.6251	0.625887	0.030122	130079	0.0123754	1.62e-08	0.002	450243	5.67e-05	25.5358	TRUE
rs35732917	0.0204	-0.0286953	0.2843	0.287375	0.030215	130079	0.0132404	2.08e-22	0.0021	450243	0.000169355	76.2635	TRUE
rs6582398	0.014	0.0268367	0.6002	0.603565	0.032066	130079	0.0125195	1.14e-12	0.002	450243	9.41e-05	42.3556	TRUE
rs591668	-0.0174	-0.0263019	0.396	0.392708	0.033215	130079	0.0123513	2e-19	0.0019	450243	0.000144831	65.2182	TRUE
rs12943867	0.0184	-0.0288564	0.3367	0.333056	0.033225	130079	0.0135517	7.57e-20	0.002	450243	0.000151223	68.0972	TRUE
rs702886	0.012	0.0267527	0.3505	0.348033	0.033614	130079	0.0125914	1.11e-09	0.002	450243	6.56e-05	29.5211	TRUE
rs2545339	0.0115	0.026575	0.6288	0.640771	0.034121	130079	0.0125434	3.48e-09	0.002	450243	6.17e-05	27.7983	TRUE
rs9568031	-0.0115	-0.0281917	0.706	0.703942	0.034524	130079	0.0133363	3.34e-08	0.0021	450243	5.49e-05	24.7199	TRUE
rs781669	0.0164	-0.0250922	0.5236	0.521337	0.03563	130079	0.0119423	3.14e-18	0.0019	450243	0.00013418	60.4216	TRUE
rs680882	0.0133	-0.0287692	0.7606	0.760948	0.041039	130079	0.0140809	1.98e-09	0.0022	450243	6.44e-05	29.0059	TRUE
rs10203320	0.0138	0.0270311	0.3289	0.329096	0.042298	130079	0.013312	7.86e-12	0.002	450243	8.41e-05	37.8548	TRUE
rs73696333	0.0191	-0.0307096	0.2012	0.207103	0.042821	130079	0.0151618	3.2e-15	0.0024	450243	0.000117263	52.803	TRUE
rs861674	0.0128	0.0242425	0.4578	0.454762	0.044034	130079	0.0120384	1.36e-11	0.0019	450243	8.13e-05	36.624	FALSE
rs9647379	0.0215	0.0256999	0.4111	0.408483	0.044781	130079	0.012807	5.55e-29	0.0019	450243	0.000223818	100.795	TRUE
rs34312629	-0.017	-0.0273817	0.2613	0.257883	0.044831	130079	0.0136483	2.12e-15	0.0021	450243	0.000111567	50.2376	TRUE
rs1341215	0.0229	0.034241	0.1374	0.14214	0.045347	130079	0.0171084	6.32e-17	0.0027	450243	0.000124307	55.9753	TRUE
rs7020491	-0.0178	-0.0242702	0.4266	0.433792	0.046775	130079	0.0122063	1.22e-20	0.0019	450243	0.000155006	69.8009	TRUE
rs62033029	-0.0141	-0.029743	0.2064	0.199509	0.046936	130079	0.0149697	1.73e-09	0.0023	450243	6.51e-05	29.326	TRUE
rs2717008	-0.0127	0.0242763	0.3835	0.381204	0.048462	130079	0.0123024	4.99e-11	0.0019	450243	7.63e-05	34.3411	TRUE
rs61397287	0.0235	-0.0589036	0.0747	0.075265	0.051531	55654	0.030253	4.45e-11	0.0036	450243	7.63e-05	34.3753	TRUE
rs249677	-0.0109	-0.0239475	0.6333	0.636085	0.055751	130079	0.0125184	2.4e-08	0.002	450243	5.52e-05	24.8469	TRUE
rs3828729	-0.016	-0.0251354	0.3094	0.305638	0.055828	130079	0.0131436	4.67e-15	0.002	450243	0.0001094	49.2617	TRUE
rs6593210	0.0146	0.0287954	0.2081	0.206786	0.055957	130079	0.0150653	4.88e-10	0.0024	450243	7.03e-05	31.634	TRUE
rs61729527	-0.0346	0.0540449	0.0519	0.050112	0.056828	128963	0.0283755	4.86e-16	0.0043	450243	0.000117816	53.0518	TRUE
rs117972846	0.0335	0.0692408	0.0285	0.032461	0.056977	123851	0.0363757	5.47e-09	0.0057	450243	6.21e-05	27.982	TRUE
rs77447813	0.0224	0.0394707	0.087	0.092344	0.058425	130079	0.0208564	3.21e-11	0.0034	450243	7.97e-05	35.8918	TRUE
rs35268848	0.0737	-0.134748	0.0119	0.013217	0.059751	97246	0.0715745	2.83e-13	0.0101	450243	0.000127736	57.5193	TRUE
rs9898189	-0.0163	-0.0242525	0.6446	0.64511	0.060159	130079	0.0129028	1.88e-15	0.0021	450243	0.000121734	54.8164	TRUE
rs12702693	0.0173	0.0225792	0.4542	0.445089	0.060706	130079	0.0120382	6.56e-20	0.0019	450243	0.000148389	66.8209	TRUE
rs116008080	-0.0415	-0.0723933	0.0238	0.02527	0.063871	125092	0.0390665	4.06e-11	0.0063	450243	8e-05	36.0348	TRUE
rs7731023	0.0166	-0.0225821	0.5749	0.578487	0.064835	130079	0.0122304	3.48e-18	0.0019	450243	0.000134688	60.6503	TRUE
rs10075249	0.0143	0.0219151	0.4952	0.497637	0.065933	130079	0.0119176	4.56e-14	0.0019	450243	0.000102236	46.0354	TRUE
rs1584011	0.0159	0.0229125	0.3559	0.356931	0.067208	130079	0.0125186	9.78e-16	0.002	450243	0.000115906	52.1916	TRUE
rs4622329	0.0149	0.0231021	0.3496	0.345206	0.069127	130079	0.0127103	8.62e-14	0.002	450243	0.000100961	45.4615	TRUE
rs2212926	-0.022	0.0284193	0.2106	0.207958	0.07009	130079	0.0156898	7.75e-21	0.0023	450243	0.000160928	72.4679	TRUE
rs7902	0.0149	0.0218449	0.4469	0.444352	0.071806	130079	0.0121337	5.22e-15	0.0019	450243	0.000109753	49.4207	TRUE
rs9266244	-0.0427	-0.0301459	0.7077	0.708225	0.072276	84743	0.0167721	1.21e-94	0.0021	450243	0.000754334	339.889	TRUE
rs7826059	0.0114	-0.0233991	0.6421	0.642721	0.072374	130079	0.013023	7.61e-09	0.002	450243	5.97e-05	26.8952	TRUE
rs1035583	0.0148	0.0221195	0.6177	0.613354	0.073842	130079	0.0123739	1.99e-14	0.0019	450243	0.000103451	46.5828	TRUE
rs9385002	-0.0147	0.0250737	0.2394	0.239483	0.075927	130079	0.0141275	3.26e-11	0.0022	450243	7.87e-05	35.4343	TRUE
rs10005035	-0.0175	-0.0234137	0.2823	0.279186	0.078589	130079	0.0133113	6.51e-17	0.0021	450243	0.000124097	55.8803	TRUE
rs72809820	-0.0111	0.0222887	0.324	0.331098	0.080647	130079	0.0127587	3.13e-08	0.002	450243	5.4e-05	24.3017	TRUE
rs4274112	-0.0217	-0.0222809	0.3733	0.367794	0.080751	130079	0.0127586	2.47e-28	0.002	450243	0.000220327	99.222	TRUE
rs56207600	0.0192	0.0327576	0.111	0.115877	0.081638	130079	0.0188126	2.5e-10	0.003	450243	7.28e-05	32.7592	TRUE
rs9890062	0.0267	-0.0524487	0.0615	0.059594	0.083701	77260	0.0303241	1.2e-11	0.0039	450243	8.23e-05	37.0546	TRUE
rs34338597	-0.0112	-0.0210969	0.3832	0.385412	0.084517	130079	0.0122297	7.88e-09	0.0019	450243	5.93e-05	26.6997	TRUE
rs867529	0.0184	0.0228314	0.2796	0.287321	0.08801	130079	0.0133831	1e-18	0.0021	450243	0.000136388	61.4159	TRUE
rs7858712	0.0347	0.0357153	0.9144	0.909995	0.088624	128963	0.0209756	1.04e-24	0.0034	450243	0.000188495	84.884	TRUE
rs10657263	-0.013	-0.0240993	0.5481	0.549783	0.088903	84743	0.0141659	7.98e-12	0.0019	450243	8.37e-05	37.6964	FALSE
rs7701233	-0.0179	-0.0208247	0.4283	0.426552	0.089219	130079	0.0122532	5.12e-21	0.0019	450243	0.000156911	70.6587	TRUE
rs6977416	0.0457	-0.0214249	0.3338	0.339812	0.090629	130079	0.0126618	1.43e-113	0.002	450243	0.000928867	418.603	TRUE
rs12713004	0.0367	-0.0228969	0.7254	0.729419	0.09107	130079	0.0135502	2.4e-68	0.0021	450243	0.000536587	241.723	TRUE
rs12962050	0.0153	0.0209647	0.6445	0.646117	0.092092	130079	0.0124459	1.52e-14	0.002	450243	0.000107269	48.3022	TRUE
rs2923411	0.0127	-0.0203466	0.5946	0.592334	0.093566	130079	0.0121336	4.77e-11	0.0019	450243	7.78e-05	35.0126	TRUE
rs12150907	-0.0219	0.0251169	0.1977	0.199637	0.098645	130079	0.0152089	7.22e-20	0.0024	450243	0.000152146	68.513	TRUE
rs10283100	0.0575	0.0446794	0.9445	0.943683	0.098928	128963	0.0270772	4.11e-44	0.0041	450243	0.000346626	156.119	TRUE
rs57513571	-0.0191	-0.0253045	0.2004	0.200519	0.099323	130079	0.0153533	7.02e-16	0.0024	450243	0.000116914	52.6457	TRUE
rs7082659	0.0156	-0.029149	0.8663	0.869132	0.101099	130079	0.0177787	2.27e-08	0.0028	450243	5.64e-05	25.3833	TRUE
rs8017006	0.0122	0.0277608	0.3275	0.323126	0.107061	55654	0.0172262	2.22e-09	0.002	450243	6.56e-05	29.5207	TRUE
rs6505216	-0.0498	-0.0277443	0.233	0.24028	0.109556	77260	0.0173381	1.83e-101	0.0023	450243	0.000886421	399.457	TRUE
rs7971536	-0.0194	0.0192486	0.4945	0.486283	0.109804	130079	0.0120373	1.06e-24	0.0019	450243	0.000188157	84.732	FALSE
rs72695791	-0.0297	0.0519756	0.036	0.035471	0.111404	128126	0.0326498	4.58e-09	0.0051	450243	6.12e-05	27.5673	TRUE
rs8020095	-0.0145	-0.0269705	0.15	0.145798	0.113355	130079	0.0170344	4.53e-08	0.0027	450243	5.36e-05	24.1404	TRUE
rs11121615	-0.0202	0.0213377	0.6894	0.686304	0.113402	130079	0.0134786	3.32e-23	0.002	450243	0.000174745	78.6912	TRUE
rs3901421	0.0215	-0.0187405	0.4871	0.498011	0.115812	130079	0.0119169	7.55e-30	0.0019	450243	0.000230971	104.017	FALSE
rs45474992	-0.0617	-0.0519451	0.0362	0.039821	0.115861	126590	0.0330358	2.17e-33	0.0051	450243	0.000265641	119.634	TRUE
rs4121583	0.0118	-0.0207079	0.6192	0.624929	0.117043	130079	0.0132124	4.62e-09	0.002	450243	6.57e-05	29.5662	TRUE
rs2142644	-0.0181	0.0238952	0.672	0.670689	0.118375	77260	0.0153015	3.37e-19	0.002	450243	0.000144421	65.0336	TRUE
rs2188805	0.0114	0.0204466	0.3359	0.325487	0.119767	130079	0.0131426	2e-08	0.002	450243	5.8e-05	26.1068	TRUE
rs10068640	0.0112	0.0191661	0.3651	0.36814	0.122117	130079	0.0123977	1.28e-08	0.002	450243	5.82e-05	26.1851	TRUE
rs35816944	-0.1088	-0.134052	0.0066	0.006196	0.12281	89840	0.0868724	1.27e-20	0.0117	450243	0.000155223	69.8986	TRUE
rs496783	-0.0124	-0.019017	0.4648	0.454594	0.122848	130079	0.0123253	8.13e-11	0.0019	450243	7.65e-05	34.4456	TRUE
rs336630	-0.0106	-0.0191502	0.43	0.426412	0.124608	130079	0.0124699	2.9e-08	0.0019	450243	5.51e-05	24.8001	TRUE
rs2789365	-0.0145	0.0183329	0.4807	0.479408	0.126978	130079	0.0120127	1.14e-14	0.0019	450243	0.000104968	47.266	TRUE
rs13170063	-0.0152	-0.0250737	0.5921	0.595991	0.127974	55654	0.0164727	4.11e-15	0.0019	450243	0.0001116	50.2527	TRUE
rs2025609	0.0186	0.0252809	0.8511	0.84666	0.130571	130079	0.0167218	2e-12	0.0026	450243	8.77e-05	39.4834	TRUE
rs4360494	-0.0198	0.0189169	0.5541	0.556032	0.131469	130079	0.0125416	7.88e-26	0.0019	450243	0.000193725	87.2399	FALSE
rs17246129	0.0254	0.019431	0.3044	0.308144	0.132063	130079	0.0129022	1.27e-35	0.002	450243	0.000273213	123.045	TRUE
rs12461874	-0.0181	0.0201467	0.2784	0.276744	0.133598	130079	0.0134306	1.26e-17	0.0021	450243	0.000131629	59.2728	TRUE
rs650508	-0.013	-0.0200558	0.3008	0.301225	0.136056	130079	0.0134545	1.86e-10	0.002	450243	7.11e-05	32.009	TRUE
rs61528919	0.014	0.0257836	0.3609	0.362514	0.136068	77260	0.0172975	3.33e-12	0.002	450243	9.04e-05	40.7123	TRUE
rs301807	-0.0144	0.0179929	0.5815	0.585539	0.137293	130079	0.0121087	2.53e-14	0.0019	450243	0.000100925	45.4453	TRUE
rs113146332	0.0311	-0.0488647	0.0381	0.035916	0.137952	128126	0.0329396	2.99e-10	0.0049	450243	7.09e-05	31.9214	TRUE
rs11260035	0.015	0.0198889	0.2761	0.281	0.140052	130079	0.0134785	1.86e-12	0.0021	450243	8.99e-05	40.4987	TRUE
rs9828525	0.0121	0.0178448	0.4113	0.413258	0.140561	130079	0.0121088	2.51e-10	0.0019	450243	7.09e-05	31.9249	TRUE
rs73413540	-0.0124	-0.0217948	0.2248	0.219575	0.141484	130079	0.0148235	4.42e-08	0.0023	450243	5.36e-05	24.1297	TRUE
rs144627572	0.0439	-0.051685	0.0329	0.031916	0.14498	128126	0.0354615	1.3e-16	0.0053	450243	0.000122638	55.2236	TRUE
rs10776560	-0.0157	-0.0173191	0.4995	0.490833	0.148575	130079	0.011989	7.88e-17	0.0019	450243	0.000123245	55.4967	TRUE
rs34287	0.0187	0.0182406	0.341	0.356861	0.150461	130079	0.0126856	1.17e-20	0.002	450243	0.000157164	70.7728	TRUE
rs28736838	-0.0117	-0.0186223	0.3017	0.312037	0.154217	130079	0.0130702	1.07e-08	0.002	450243	5.77e-05	25.971	TRUE
rs1514134	-0.0114	-0.0174125	0.3849	0.386133	0.155288	130079	0.0122529	3.57e-09	0.0019	450243	6.15e-05	27.708	TRUE
rs11233117	-0.0176	0.0170027	0.4535	0.450188	0.156125	130079	0.0119887	1.74e-20	0.0019	450243	0.00015354	69.1408	FALSE
rs36048468	0.0254	-0.0209448	0.2088	0.205819	0.157008	130079	0.0147998	9.34e-28	0.0023	450243	0.000213164	95.9957	TRUE
rs67716382	0.0226	-0.020168	0.2214	0.220504	0.163144	130079	0.0144618	1.65e-23	0.0023	450243	0.000176092	79.2977	TRUE
rs12997625	-0.017	-0.0165604	0.5266	0.520612	0.166334	130079	0.0119649	1.5e-19	0.0019	450243	0.000144091	64.885	TRUE
rs6675858	-0.0137	-0.0200721	0.2141	0.218667	0.168009	130079	0.0145595	2.4e-09	0.0023	450243	6.32e-05	28.4399	TRUE
rs7485647	-0.0261	-0.0223877	0.844	0.841312	0.171847	130079	0.0163858	1.04e-23	0.0026	450243	0.000179382	80.7795	TRUE
rs11612462	0.015	-0.0220139	0.1698	0.164498	0.174011	130079	0.0161935	2.55e-09	0.0025	450243	6.34e-05	28.5631	TRUE
rs13430869	0.0272	0.0185391	0.7427	0.733014	0.174299	130079	0.0136465	6.37e-37	0.0021	450243	0.000282762	127.347	TRUE
rs11633371	0.0216	-0.0161162	0.4764	0.476039	0.175377	130079	0.0118927	7.49e-30	0.0019	450243	0.00023276	104.823	TRUE
rs115912456	0.0577	-0.0409078	0.0412	0.041239	0.176589	128126	0.0302722	3.69e-34	0.0047	450243	0.000263031	118.458	TRUE
rs61732778	0.023	0.0304797	0.071	0.078214	0.183062	128963	0.0228932	3.13e-10	0.0037	450243	6.98e-05	31.4221	TRUE
rs17718736	0.0115	-0.0170099	0.3226	0.31825	0.187365	130079	0.0129017	1.39e-08	0.002	450243	5.78e-05	26.0259	TRUE
rs9610447	0.0152	-0.0182434	0.7471	0.74544	0.190484	130079	0.0139353	5.29e-12	0.0022	450243	8.73e-05	39.3122	TRUE
rs4932439	-0.0151	0.0203486	0.8254	0.822217	0.19394	130079	0.0156647	1.43e-09	0.0025	450243	6.57e-05	29.5914	TRUE
rs12773500	0.0171	0.0225782	0.1375	0.142226	0.196744	127146	0.0174905	5.05e-10	0.0028	450243	6.94e-05	31.2291	TRUE
rs2070598	0.0204	0.015518	0.4559	0.464519	0.199104	127146	0.0120846	6.36e-27	0.0019	450243	0.000206461	92.9765	TRUE
rs147233090	-0.0446	-0.04991	0.0247	0.025157	0.201033	126628	0.0390345	3.95e-13	0.0061	450243	9.58e-05	43.154	TRUE
rs12700901	-0.0184	-0.0155858	0.4055	0.412032	0.202488	130079	0.012229	1.67e-21	0.0019	450243	0.000163233	73.5063	TRUE
rs113671109	-0.015	-0.0182465	0.22	0.222556	0.206329	130079	0.0144387	4.23e-11	0.0023	450243	7.72e-05	34.7703	TRUE
rs12344515	-0.0163	-0.0176671	0.2402	0.240371	0.206408	130079	0.0139827	2.28e-13	0.0022	450243	9.7e-05	43.6681	TRUE
rs10832963	-0.0203	-0.0171992	0.7445	0.739588	0.213115	130079	0.0138141	9.23e-21	0.0022	450243	0.000156775	70.5977	TRUE
rs10796828	0.0154	0.0162371	0.6348	0.644773	0.213283	130079	0.0130462	5.77e-15	0.002	450243	0.000109961	49.5144	TRUE
rs4815952	-0.0161	-0.0151438	0.5221	0.518057	0.219184	130079	0.012325	1.24e-16	0.0019	450243	0.000129352	58.247	TRUE
rs116493405	0.0287	-0.0325852	0.0537	0.055819	0.219634	128963	0.0265459	9.52e-12	0.0042	450243	8.37e-05	37.6945	TRUE
rs173135	-0.0341	0.0234401	0.115	0.119667	0.219744	130079	0.0191003	3.25e-30	0.003	450243	0.00023669	106.593	TRUE
rs12512942	-0.0162	-0.0149756	0.6376	0.627986	0.223444	130079	0.0123011	1.58e-16	0.002	450243	0.000121282	54.6128	TRUE
rs4965298	-0.0119	-0.0163093	0.7127	0.71635	0.223769	130079	0.013406	1.81e-08	0.0021	450243	5.8e-05	26.1118	TRUE
rs57791149	-0.0173	-0.0151674	0.4024	0.399651	0.223856	122596	0.0124697	3.26e-19	0.0019	450243	0.000143943	64.8184	TRUE
rs12230946	0.0271	-0.0243654	0.0911	0.099871	0.22726	130079	0.0201793	1.45e-16	0.0033	450243	0.000121619	54.7647	TRUE
rs17681189	-0.0131	0.0143929	0.4231	0.422252	0.23272	130079	0.0120606	5.82e-12	0.0019	450243	8.38e-05	37.7222	TRUE
rs117335233	-0.0236	-0.0322716	0.053	0.053261	0.239104	128963	0.0274132	2.56e-08	0.0042	450243	5.59e-05	25.1738	TRUE
rs4287835	0.0147	0.0138981	0.534	0.535565	0.246365	130079	0.0119892	9.94e-15	0.0019	450243	0.000107545	48.4266	TRUE
rs10202845	-0.0288	-0.0219454	0.1133	0.11499	0.246376	130079	0.0189316	5.35e-22	0.003	450243	0.000166656	75.048	TRUE
rs4504126	0.046	0.0438161	0.0275	0.026769	0.246888	125092	0.0378396	1.62e-15	0.0058	450243	0.00011318	50.9638	TRUE
rs1823217	-0.0181	0.0144276	0.6449	0.64992	0.249995	130079	0.0125418	4.06e-20	0.002	450243	0.000150048	67.5679	TRUE
rs61944841	0.0253	0.0168964	0.4138	0.417095	0.251911	84743	0.0147474	3.54e-37	0.002	450243	0.000310533	139.858	TRUE
rs116092985	-0.0401	-0.0282842	0.0958	0.092366	0.25218	84743	0.0247008	1.17e-34	0.0033	450243	0.000278579	125.463	TRUE
rs4644481	-0.0112	-0.0138434	0.4328	0.436525	0.253891	130079	0.0121332	3.54e-09	0.0019	450243	6.16e-05	27.7307	TRUE
rs2296316	-0.0192	-0.0139305	0.4643	0.458352	0.255559	130079	0.0122525	1.59e-23	0.0019	450243	0.00018338	82.5805	TRUE
rs7320878	-0.015	-0.016294	0.6034	0.595487	0.257499	84743	0.0143899	1.34e-14	0.0019	450243	0.000107689	48.4911	TRUE
rs10864899	-0.0112	-0.0158261	0.5643	0.560213	0.264817	84743	0.0141928	3.85e-09	0.0019	450243	6.17e-05	27.7738	TRUE
rs7543136	-0.021	0.0174823	0.7209	0.716088	0.265037	84743	0.0156853	9.96e-24	0.0021	450243	0.000177461	79.9145	TRUE
rs7633464	0.0175	0.0133278	0.4786	0.476917	0.265316	130079	0.0119648	1.27e-20	0.0019	450243	0.000152844	68.8274	TRUE
rs6739278	-0.021	-0.016747	0.8079	0.80251	0.266254	130079	0.0150639	1.27e-18	0.0024	450243	0.000136884	61.6394	TRUE
rs568267	0.0122	0.0151684	0.7431	0.740826	0.268846	130079	0.013718	2.23e-08	0.0022	450243	5.68e-05	25.5877	TRUE
rs10112506	-0.012	-0.0135518	0.3898	0.383012	0.27432	130079	0.0123968	5.76e-10	0.0019	450243	6.85e-05	30.8448	TRUE
rs117203652	-0.0346	-0.0402784	0.03	0.028704	0.275498	126628	0.0369361	4.32e-10	0.0055	450243	6.97e-05	31.3726	TRUE
rs3768495	-0.0178	-0.0145483	0.7173	0.716929	0.276101	130079	0.0133579	1.07e-17	0.0021	450243	0.000128498	57.8625	TRUE
rs1168768	0.0332	-0.0433575	0.975	0.974548	0.276639	125092	0.0398543	3.61e-08	0.006	450243	5.37e-05	24.1946	TRUE
rs12616192	-0.0261	-0.0267106	0.0676	0.071795	0.277578	128963	0.0246004	6.83e-12	0.0038	450243	8.59e-05	38.6672	TRUE
rs7014590	-0.0228	0.0148487	0.2614	0.2586	0.278237	130079	0.0136944	4.48e-26	0.0022	450243	0.000200731	90.3955	TRUE
rs7286917	0.0171	-0.0181081	0.7461	0.749795	0.278565	84743	0.0167118	5.18e-14	0.0023	450243	0.000110785	49.8856	TRUE
rs8136517	0.0267	0.0306695	0.0652	0.062267	0.281779	116383	0.0284945	6.58e-12	0.0039	450243	8.69e-05	39.1293	TRUE
rs34390533	-0.0257	0.0149733	0.248	0.245581	0.283395	130079	0.0139582	6.69e-32	0.0022	450243	0.000246357	110.948	TRUE
rs2089111	-0.0172	-0.0150374	0.267	0.263767	0.283834	130079	0.0140307	1.73e-15	0.0022	450243	0.000115798	52.1432	TRUE
rs78457529	-0.0904	-0.0608015	0.0117	0.013025	0.28703	122107	0.0571089	1.22e-24	0.0088	450243	0.000188991	85.1077	TRUE
rs11009928	-0.0148	0.0177313	0.2547	0.249197	0.288693	77260	0.016712	1.04e-11	0.0022	450243	8.32e-05	37.4451	TRUE
rs17278379	0.0226	0.0193694	0.124	0.120935	0.300088	130079	0.0186919	2.4e-15	0.0029	450243	0.000110962	49.965	TRUE
rs12909863	0.0189	-0.0144529	0.2512	0.242547	0.300486	130079	0.0139589	6.05e-18	0.0022	450243	0.000134381	60.5121	TRUE
rs35811052	-0.0148	0.0144337	0.2559	0.253719	0.302811	130079	0.0140075	8.84e-12	0.0022	450243	8.34e-05	37.5609	TRUE
rs1330826	0.0162	-0.0148913	0.2268	0.225073	0.303209	130079	0.0144636	1.04e-12	0.0023	450243	9.2e-05	41.4457	TRUE
rs6028716	-0.021	0.0140982	0.2587	0.25846	0.305816	130079	0.0137672	4.58e-22	0.0022	450243	0.000169145	76.1689	TRUE
rs60389750	-0.0175	-0.0138272	0.3139	0.310554	0.30753	130079	0.0135505	1.06e-16	0.0021	450243	0.000131912	59.4001	TRUE
rs10829226	-0.0112	-0.0127601	0.6359	0.637263	0.30803	130079	0.0125177	1.33e-08	0.002	450243	5.81e-05	26.1545	TRUE
rs990315	-0.0115	-0.0124788	0.6229	0.618648	0.31132	130079	0.0123253	5.07e-09	0.002	450243	6.21e-05	27.9752	TRUE
rs3769598	0.0171	0.0177608	0.1438	0.138821	0.312545	130079	0.0175868	1.32e-10	0.0027	450243	7.2e-05	32.4215	TRUE
rs1190540	0.0125	-0.0132844	0.6983	0.701877	0.314758	130079	0.0132145	1.62e-09	0.0021	450243	6.58e-05	29.6443	TRUE
rs4640244	-0.02	0.0121829	0.3993	0.401135	0.315317	130079	0.0121328	3.81e-25	0.0019	450243	0.000191888	86.4122	TRUE
rs4852257	-0.0231	0.0122872	0.5763	0.571243	0.315948	130079	0.0122526	6.21e-34	0.0019	450243	0.000260592	117.36	TRUE
rs12483401	-0.0387	-0.0426859	0.0216	0.022023	0.316045	124088	0.0425744	9.22e-09	0.0067	450243	6.33e-05	28.5033	TRUE
rs111901094	-0.0253	-0.0158875	0.182	0.183098	0.318564	122596	0.0159287	4.04e-24	0.0025	450243	0.000190588	85.8269	TRUE
rs7220127	-0.0105	-0.0121706	0.4264	0.425532	0.318676	130079	0.012205	4.6e-08	0.0019	450243	5.39e-05	24.2831	TRUE
rs28379706	0.0114	-0.012463	0.3931	0.3995	0.32308	130079	0.0126125	4.49e-09	0.002	450243	6.2e-05	27.9211	TRUE
rs80132799	0.0231	-0.0242322	0.0679	0.068795	0.323202	122800	0.0245291	1.31e-09	0.0038	450243	6.75e-05	30.4131	TRUE
rs35073631	0.0112	-0.0143298	0.4331	0.442711	0.324142	77260	0.0145336	5.92e-09	0.0019	450243	6.16e-05	27.7353	TRUE
rs77013652	0.049	0.0496378	0.015	0.0164	0.328194	120866	0.050767	1.5e-09	0.0081	450243	7.09e-05	31.9467	TRUE
rs11727162	-0.017	-0.0114513	0.4987	0.502504	0.339517	130079	0.0119894	2.15e-19	0.0019	450243	0.000144499	65.0688	TRUE
rs8000973	0.0134	0.0114958	0.5334	0.526056	0.33957	130079	0.0120373	2.05e-12	0.0019	450243	8.94e-05	40.2459	TRUE
rs10453441	-0.0139	-0.0135774	0.402	0.402552	0.340453	117499	0.014243	9.1e-13	0.002	450243	9.29e-05	41.8285	TRUE
rs9517483	-0.0181	-0.0122981	0.699	0.694373	0.340488	130079	0.0129019	2.26e-18	0.0021	450243	0.000137858	62.0777	TRUE
rs7107356	0.0133	0.0113876	0.5068	0.498433	0.341211	130079	0.0119646	1.86e-12	0.0019	450243	8.84e-05	39.8177	TRUE
rs2971857	-0.0119	-0.0115049	0.5752	0.575634	0.345889	130079	0.0122056	3.7e-10	0.0019	450243	6.92e-05	31.1604	TRUE
rs9832919	-0.0179	0.0117265	0.3574	0.360529	0.346068	130079	0.0124453	7.9e-20	0.002	450243	0.000147174	66.2736	TRUE
rs947099	0.0117	-0.0116708	0.3536	0.355156	0.348358	130079	0.0124452	2.71e-09	0.002	450243	6.26e-05	28.1765	TRUE
rs165849	0.0157	0.016267	0.6975	0.701389	0.349791	55654	0.0173979	4.57e-14	0.0021	450243	0.000104016	46.837	TRUE
rs2112617	-0.0167	0.0111358	0.5294	0.533646	0.351995	130079	0.0119646	1.07e-18	0.0019	450243	0.000138963	62.5755	TRUE
rs3103223	0.0126	-0.0127168	0.7397	0.73824	0.353101	130079	0.0136947	6.02e-09	0.0022	450243	6.11e-05	27.5279	TRUE
rs11210892	0.0118	0.0120432	0.6745	0.673643	0.355946	127146	0.0130462	3.57e-09	0.002	450243	6.11e-05	27.5295	TRUE
rs12563442	0.0122	0.0124492	0.2669	0.272273	0.359089	130079	0.0135745	9.93e-09	0.0021	450243	5.82e-05	26.226	TRUE
rs10982888	-0.0328	-0.0176916	0.1136	0.109644	0.359737	130079	0.0193168	3.97e-28	0.003	450243	0.000216664	97.5719	TRUE
rs7863102	-0.011	0.0132058	0.4474	0.456546	0.360256	77260	0.0144345	9.97e-09	0.0019	450243	5.98e-05	26.9397	FALSE
rs72841270	0.0294	0.0158083	0.1354	0.1363	0.363458	130079	0.0173948	2.25e-26	0.0028	450243	0.000202376	91.1363	TRUE
rs143076454	-0.0499	-0.0424734	0.0186	0.021206	0.365031	111770	0.0468894	1.06e-12	0.007	450243	9.09e-05	40.9331	TRUE
rs1177765	-0.0232	-0.0108321	0.4681	0.470906	0.365309	130079	0.0119653	1.32e-34	0.0019	450243	0.000268025	120.708	TRUE
rs2019203	0.0189	-0.0108577	0.4909	0.491648	0.366084	130079	0.012013	1.84e-23	0.0019	450243	0.000178546	80.403	TRUE
rs2454390	-0.0176	-0.0152097	0.8459	0.850625	0.366484	130079	0.0168421	1.74e-11	0.0026	450243	8.08e-05	36.3628	TRUE
rs10922475	0.0159	0.0107866	0.5395	0.546486	0.369231	130079	0.012013	2.17e-17	0.0019	450243	0.000125616	56.5646	TRUE
rs8904	-0.0157	0.0111427	0.363	0.363421	0.370613	130079	0.0124454	1.52e-15	0.002	450243	0.000113992	51.3298	TRUE
rs56112295	0.0154	-0.0155625	0.2257	0.221547	0.372048	111336	0.0174341	1.12e-10	0.0024	450243	8.29e-05	37.3244	TRUE
rs2763263	-0.017	-0.0124532	0.2445	0.242708	0.373146	130079	0.013983	1.37e-14	0.0022	450243	0.000106768	48.0765	TRUE
rs17400325	0.0345	0.0288708	0.0415	0.038416	0.373417	128126	0.0324358	2.1e-13	0.0047	450243	9.47e-05	42.6378	TRUE
rs1405227	0.0129	0.0114769	0.3167	0.313437	0.377256	130079	0.0129981	1.57e-10	0.002	450243	7.2e-05	32.4299	TRUE
rs200439	-0.0128	-0.0126121	0.2207	0.22015	0.380041	130079	0.0143675	1.51e-08	0.0023	450243	5.64e-05	25.3762	TRUE
rs78766798	0.0319	-0.0201496	0.0847	0.079166	0.380846	128963	0.022993	2.61e-20	0.0035	450243	0.000157782	71.0513	TRUE
rs350832	-0.0165	0.0125726	0.7709	0.763952	0.388616	130079	0.0145832	3.44e-13	0.0023	450243	9.62e-05	43.302	TRUE
rs72829852	0.0309	0.0210234	0.0621	0.065014	0.388628	128963	0.0243861	3.74e-15	0.0039	450243	0.000111223	50.0828	TRUE
rs10205141	0.0241	0.0229197	0.0476	0.05987	0.390926	128963	0.0267148	4.71e-08	0.0044	450243	5.27e-05	23.7115	TRUE
rs963317	-0.0136	-0.010753	0.6629	0.66104	0.39486	127146	0.0126381	1.03e-11	0.002	450243	8.27e-05	37.2216	TRUE
rs16989695	-0.0139	-0.010219	0.5165	0.517477	0.39497	130079	0.0120134	1.93e-13	0.0019	450243	9.65e-05	43.4524	TRUE
rs12351226	0.0218	0.0136514	0.1712	0.169125	0.396433	130079	0.0160982	9.13e-18	0.0025	450243	0.000134864	60.7296	TRUE
rs56239180	-0.0459	0.0350543	0.0237	0.023573	0.397279	116368	0.0414113	1.85e-13	0.0062	450243	9.75e-05	43.901	TRUE
rs10171272	0.0136	0.0146029	0.3035	0.303165	0.397768	55654	0.0172689	2.87e-11	0.002	450243	7.82e-05	35.21	TRUE
rs10242866	0.0157	-0.0103534	0.3983	0.395581	0.39812	130079	0.0122528	3.66e-16	0.0019	450243	0.000118146	53.2005	TRUE
rs1325596	0.0287	0.0103087	0.5476	0.55394	0.398347	130079	0.0122057	2.77e-52	0.0019	450243	0.000408112	183.824	TRUE
rs73384223	-0.0205	-0.0128047	0.1967	0.197158	0.399826	130079	0.0152087	1.27e-17	0.0024	450243	0.000132807	59.8029	TRUE
rs12672217	0.0139	0.010373	0.3609	0.367652	0.403689	130079	0.012422	1.33e-12	0.002	450243	8.91e-05	40.1328	TRUE
rs987666	0.0185	-0.0155391	0.1188	0.118192	0.404002	130079	0.018621	2.33e-10	0.0029	450243	7.17e-05	32.2657	TRUE
rs8042578	0.0287	0.0114827	0.2426	0.247625	0.407513	130079	0.0138633	2.29e-38	0.0022	450243	0.000302698	136.328	TRUE
rs28529055	-0.0147	0.0119997	0.4368	0.437097	0.407562	77260	0.0144891	1.88e-14	0.0019	450243	0.000106319	47.8742	TRUE
rs713467	0.0146	-0.00991802	0.4345	0.438269	0.410894	130079	0.012061	3.09e-14	0.0019	450243	0.000104751	47.1681	TRUE
rs6425817	0.0157	0.0122133	0.6724	0.676169	0.414328	84743	0.0149617	2.98e-15	0.002	450243	0.000108593	48.8982	TRUE
rs2237485	0.0191	-0.0115838	0.2234	0.231303	0.414643	130079	0.0142002	3.73e-17	0.0023	450243	0.000126584	57.0003	TRUE
rs12334478	-0.0161	-0.00986221	0.4964	0.489735	0.416323	130079	0.0121334	2.27e-17	0.0019	450243	0.000129598	58.358	FALSE
rs10019221	-0.0124	-0.00989479	0.5974	0.597654	0.419387	130079	0.0122538	1.22e-10	0.0019	450243	7.4e-05	33.3035	TRUE
rs62501195	-0.0198	-0.013087	0.1712	0.175273	0.421732	130079	0.0162891	8.11e-15	0.0025	450243	0.000111254	50.0965	TRUE
rs8084413	-0.0127	0.00983646	0.4693	0.46704	0.422116	130079	0.0122534	3.25e-11	0.0019	450243	8.03e-05	36.1757	TRUE
rs10815274	0.0124	0.0095333	0.4562	0.461881	0.426537	130079	0.0119896	6.46e-11	0.0019	450243	7.63e-05	34.3515	TRUE
rs7137546	0.0142	0.00964638	0.4249	0.422314	0.426628	130079	0.0121342	9.71e-14	0.0019	450243	9.85e-05	44.3736	FALSE
rs2676298	-0.0269	-0.013745	0.853	0.844335	0.426874	130079	0.0172991	2.39e-23	0.0027	450243	0.000181468	81.7193	TRUE
rs4865956	-0.0258	0.0103433	0.6965	0.700229	0.427875	130079	0.013046	3.85e-36	0.0021	450243	0.000281416	126.741	TRUE
rs12185775	-0.0167	-0.0153106	0.1172	0.11784	0.429182	130079	0.019366	3.66e-08	0.003	450243	5.77e-05	25.985	TRUE
rs17197114	0.0177	0.0134186	0.1772	0.174383	0.432142	130079	0.0170822	1.54e-12	0.0025	450243	9.14e-05	41.1357	TRUE
rs112873218	0.0216	-0.0155919	0.1054	0.108155	0.434297	130079	0.0199421	4.02e-12	0.0031	450243	8.8e-05	39.6178	TRUE
rs332116	-0.0206	-0.0122133	0.2804	0.284387	0.435404	84743	0.0156585	2.89e-22	0.0021	450243	0.000171251	77.1175	TRUE
rs900399	0.0164	-0.00960077	0.3986	0.399223	0.438709	130079	0.0123981	1.35e-17	0.0019	450243	0.000128949	58.0657	TRUE
rs11605297	0.0146	-0.0108598	0.2328	0.239613	0.441298	130079	0.0141035	8.03e-11	0.0022	450243	7.61e-05	34.2851	TRUE
rs11867855	-0.0132	0.0106798	0.2372	0.245994	0.443455	130079	0.0139355	2.93e-09	0.0022	450243	6.31e-05	28.3907	TRUE
rs73125634	-0.0195	-0.0102847	0.2782	0.277413	0.45107	130079	0.0136468	5.11e-20	0.0021	450243	0.000152712	68.7677	TRUE
rs11684531	-0.0172	0.0150507	0.1328	0.127908	0.451868	128963	0.0200061	4.17e-10	0.0028	450243	6.81e-05	30.6817	TRUE
rs143554698	-0.0257	-0.015268	0.1409	0.139518	0.453315	84743	0.02036	3.39e-21	0.0027	450243	0.000159901	72.0055	TRUE
rs17773965	-0.0163	0.0128471	0.1412	0.145975	0.454583	130079	0.01718	1.51e-09	0.0027	450243	6.44e-05	29.0138	TRUE
rs73856768	-0.0247	-0.0167135	0.0805	0.078944	0.457861	130079	0.0225137	1.55e-12	0.0035	450243	9.03e-05	40.6683	TRUE
rs62070319	-0.018	-0.0107425	0.4427	0.442379	0.458119	84743	0.0144788	2.54e-20	0.002	450243	0.000159872	71.9926	TRUE
rs9894577	-0.031	0.00957402	0.318	0.313125	0.458923	130079	0.012927	1.4e-52	0.002	450243	0.000416836	187.755	TRUE
rs17478946	-0.0192	-0.00978893	0.3004	0.296798	0.461298	130079	0.0132873	9.98e-21	0.0021	450243	0.000154947	69.7741	TRUE
rs68049170	-0.0259	-0.00968879	0.2764	0.276283	0.46829	130079	0.013359	2.69e-34	0.0021	450243	0.000268328	120.845	TRUE
rs7610055	-0.0373	-0.0129667	0.1207	0.126514	0.469445	130079	0.0179251	3.55e-38	0.0029	450243	0.000295319	133.004	TRUE
rs1291114	0.0173	-0.0142196	0.8903	0.888267	0.469922	130079	0.0196783	1.95e-08	0.0031	450243	5.85e-05	26.323	TRUE
rs7448554	-0.0132	-0.0107385	0.4999	0.497608	0.470014	77260	0.0148638	1.77e-11	0.002	450243	8.71e-05	39.2284	TRUE
rs4683435	0.0144	0.0103019	0.7723	0.776359	0.471909	130079	0.0143206	1.6e-10	0.0022	450243	7.29e-05	32.8383	TRUE
rs6054390	-0.0188	-0.00889747	0.628	0.632298	0.472953	130079	0.0123975	1.45e-21	0.002	450243	0.000165138	74.3644	TRUE
rs11580040	0.0325	-0.0163939	0.08	0.076612	0.475398	128963	0.0229695	6.76e-21	0.0035	450243	0.00015548	70.0144	TRUE
rs116339650	-0.0175	-0.0132528	0.127	0.128683	0.478356	130079	0.0186936	1.05e-09	0.0029	450243	6.79e-05	30.5773	TRUE
rs544136	0.0121	0.0097938	0.7482	0.749744	0.479927	130079	0.013864	2.5e-08	0.0022	450243	5.52e-05	24.8395	TRUE
rs10461725	0.0134	0.00894785	0.6561	0.659155	0.487989	130079	0.0129022	1.98e-11	0.002	450243	8.1e-05	36.4856	TRUE
rs139921635	0.0385	-0.0312915	0.0236	0.021365	0.488442	122107	0.0451675	6.16e-10	0.0062	450243	6.83e-05	30.7586	TRUE
rs144109601	-0.0278	0.0207904	0.0418	0.040739	0.492599	128126	0.0302987	5.15e-09	0.0048	450243	6.19e-05	27.8756	TRUE
rs9636364	0.011	0.00824492	0.5429	0.545071	0.494236	130079	0.0120613	5.09e-09	0.0019	450243	6.01e-05	27.0407	TRUE
rs2663126	-0.0139	0.00894983	0.6905	0.698127	0.494314	130079	0.0130948	1.36e-11	0.0021	450243	8.26e-05	37.1847	TRUE
rs2101017	-0.0223	0.011808	0.8695	0.862435	0.495475	130079	0.0173233	1.44e-15	0.0028	450243	0.000112855	50.8176	TRUE
rs532499	-0.0127	0.0094485	0.7413	0.732565	0.495499	130079	0.0138625	4.9e-09	0.0022	450243	6.19e-05	27.8548	TRUE
rs6066122	0.0127	-0.00972951	0.7631	0.765711	0.49614	130079	0.014296	1.76e-08	0.0023	450243	5.83e-05	26.2576	TRUE
rs9590328	0.0153	0.0116901	0.1417	0.141777	0.496201	130079	0.0171792	2.02e-08	0.0027	450243	5.69e-05	25.6384	TRUE
rs8054549	-0.0251	-0.00816524	0.4486	0.442648	0.500122	130079	0.0121093	3.37e-39	0.0019	450243	0.000311676	140.373	TRUE
rs28592876	0.03	-0.0100776	0.2051	0.205725	0.501482	130079	0.0149929	9.09e-38	0.0023	450243	0.000293461	132.167	TRUE
rs75702986	-0.0163	0.0103067	0.1861	0.189021	0.506705	130079	0.0155227	3.14e-11	0.0025	450243	8.05e-05	36.2412	TRUE
rs331917	-0.0127	0.00791927	0.5803	0.570717	0.514001	130079	0.0121346	3.54e-11	0.0019	450243	7.86e-05	35.376	TRUE
rs3782232	-0.0339	-0.0154406	0.0712	0.06922	0.51616	128963	0.0237813	2.41e-20	0.0037	450243	0.000151996	68.4451	TRUE
rs4940874	0.0148	0.00987156	0.8119	0.815552	0.524133	130079	0.0154973	1.24e-09	0.0024	450243	6.69e-05	30.1244	TRUE
rs1056747	-0.0155	0.00769251	0.4117	0.41396	0.528554	130079	0.0122062	8.05e-16	0.0019	450243	0.000116379	52.4045	TRUE
rs34345560	0.0219	0.00950667	0.1952	0.201373	0.529344	130079	0.0151138	7.1e-20	0.0024	450243	0.000150691	67.8573	TRUE
rs5742915	0.0248	0.00736002	0.4605	0.459325	0.539329	130079	0.0119904	9.33e-39	0.0019	450243	0.000305601	137.636	TRUE
rs6502935	-0.0125	0.00859	0.7381	0.740494	0.542498	130079	0.0141042	6.31e-09	0.0022	450243	6.04e-05	27.2002	TRUE
rs72721979	-0.0229	-0.0107282	0.143	0.140667	0.544598	130079	0.017707	2.2e-17	0.0027	450243	0.000128534	57.8787	TRUE
rs7185244	-0.0148	-0.00884774	0.7759	0.773906	0.546056	130079	0.0146563	1.4e-10	0.0023	450243	7.62e-05	34.2988	TRUE
rs11778491	-0.0247	0.00831632	0.2518	0.246288	0.548595	130079	0.0138636	8.39e-30	0.0022	450243	0.000229878	103.524	TRUE
rs60804050	-0.0217	-0.00822675	0.2559	0.251579	0.549449	130079	0.0137436	5.01e-24	0.0021	450243	0.000179329	80.7558	TRUE
rs3792819	0.021	-0.0126052	0.0854	0.089713	0.556357	130079	0.0214279	4.42e-10	0.0034	450243	6.89e-05	31.0193	TRUE
rs1899040	0.0152	-0.00880061	0.7962	0.79685	0.556583	130079	0.0149689	9.04e-11	0.0023	450243	7.5e-05	33.7615	TRUE
rs7144307	-0.0122	-0.0072983	0.3853	0.388806	0.557609	130079	0.012446	6.1e-10	0.002	450243	7.05e-05	31.7459	TRUE
rs10822117	-0.0176	0.00835783	0.237	0.239171	0.559471	130079	0.0143205	4.24e-15	0.0022	450243	0.000112028	50.4454	TRUE
rs772222	0.0121	0.00797673	0.2651	0.26844	0.559576	130079	0.0136712	1.55e-08	0.0021	450243	5.7e-05	25.6867	TRUE
rs2283200	-0.0281	-0.0163032	0.0559	0.055453	0.559954	128963	0.0279686	1.48e-11	0.0042	450243	8.33e-05	37.5278	TRUE
rs377599	0.0217	-0.00711223	0.383	0.388163	0.562412	130079	0.0122781	3.5e-29	0.0019	450243	0.000222553	100.225	TRUE
rs40270	0.0151	0.00814306	0.7724	0.766398	0.566349	130079	0.0142005	1.9e-11	0.0022	450243	8.02e-05	36.0976	TRUE
rs71414738	0.015	-0.00891563	0.1763	0.172931	0.57339	130079	0.0158341	1e-09	0.0025	450243	6.53e-05	29.4244	TRUE
rs9957318	0.0187	0.00711425	0.348	0.352814	0.573513	130079	0.0126389	1.02e-20	0.002	450243	0.000158687	71.4585	TRUE
rs6860245	0.0589	0.00774989	0.248	0.242396	0.57747	130079	0.0139115	9.66e-160	0.0022	450243	0.00129399	583.361	TRUE
rs13127468	-0.0123	0.00701236	0.4629	0.452077	0.578313	130079	0.0126155	9.86e-11	0.0019	450243	7.52e-05	33.8735	TRUE
rs7893378	0.0175	-0.0109224	0.1143	0.115319	0.578885	130079	0.0196796	2.36e-08	0.0031	450243	6.2e-05	27.9197	TRUE
rs7418410	0.0155	-0.00674369	0.4089	0.401927	0.5791	130079	0.0121574	5.64e-16	0.0019	450243	0.000116137	52.2958	TRUE
rs78051210	0.0263	0.0126892	0.0771	0.075	0.582255	128963	0.0230673	1.63e-13	0.0036	450243	9.84e-05	44.3239	TRUE
rs117818446	0.0423	0.0249638	0.0202	0.019751	0.58569	122107	0.0457974	5.29e-10	0.0068	450243	7.08e-05	31.8915	TRUE
rs4076108	0.0174	-0.00757722	0.2449	0.247125	0.58729	130079	0.0139603	2.3e-15	0.0022	450243	0.000111975	50.4215	TRUE
rs147110934	-0.0722	0.0226476	0.0243	0.023144	0.589732	126628	0.0420003	9.39e-32	0.0062	450243	0.000247188	111.322	TRUE
rs2071450	-0.0174	-0.00682725	0.3675	0.376515	0.590508	130079	0.0126877	8.85e-19	0.002	450243	0.000140749	63.38	TRUE
rs11175919	0.0349	-0.019914	0.0262	0.026523	0.598272	128126	0.0377955	3.16e-09	0.0059	450243	6.22e-05	27.9849	TRUE
rs7328187	0.0116	0.00630685	0.4976	0.491025	0.59889	130079	0.0119903	1.19e-09	0.0019	450243	6.73e-05	30.2936	TRUE
rs577289	-0.0125	0.00714345	0.2808	0.278209	0.600075	130079	0.0136249	5.39e-09	0.0021	450243	6.31e-05	28.4164	TRUE
rs9809116	-0.016	-0.00643823	0.4081	0.400135	0.601448	130079	0.0123262	1.31e-16	0.0019	450243	0.000123676	55.6908	TRUE
rs177591	-0.0191	-0.00891415	0.1489	0.146833	0.608832	130079	0.0174192	1.51e-12	0.0027	450243	9.25e-05	41.6349	TRUE
rs72657800	-0.0219	0.0113765	0.0773	0.077477	0.612199	130079	0.0224416	6.39e-10	0.0035	450243	6.84e-05	30.8058	TRUE
rs67551338	0.0576	-0.0127358	0.0615	0.062631	0.61304	128963	0.0251825	1.04e-47	0.004	450243	0.000382987	172.503	TRUE
rs723149	-0.0276	0.00626257	0.5628	0.567181	0.614147	130079	0.0124217	1.43e-47	0.0019	450243	0.000374871	168.846	TRUE
rs2230033	-0.0265	-0.00606435	0.5644	0.556551	0.61445	130079	0.0120389	3.49e-43	0.0019	450243	0.0003453	155.522	TRUE
rs12533452	0.0237	-0.00819348	0.1569	0.164554	0.615	130079	0.0162909	1.31e-19	0.0026	450243	0.000148603	66.9173	TRUE
rs73006226	-0.0182	-0.00906194	0.1267	0.132383	0.6188	130079	0.0182131	2.23e-10	0.0029	450243	7.33e-05	33.0058	TRUE
rs7229520	-0.0224	0.00621763	0.6616	0.660748	0.62343	130079	0.0126633	9.21e-29	0.002	450243	0.000224674	101.18	TRUE
rs4077103	-0.0143	0.00797313	0.8426	0.839296	0.625552	130079	0.0163385	4.18e-08	0.0026	450243	5.42e-05	24.4229	TRUE
rs4818280	-0.0124	-0.00607441	0.6269	0.6166	0.627512	130079	0.0125186	2.84e-10	0.002	450243	7.19e-05	32.3872	TRUE
rs11672848	-0.0171	0.00692795	0.5246	0.512105	0.627908	84743	0.014294	7.73e-19	0.0019	450243	0.000145851	65.6777	TRUE
rs9838614	-0.0185	-0.00594529	0.3881	0.383344	0.628231	130079	0.0122781	1.21e-21	0.0019	450243	0.000162554	73.2004	TRUE
rs10793931	-0.0132	-0.00600499	0.3555	0.358735	0.630799	130079	0.0124947	3.23e-11	0.002	450243	7.98e-05	35.9518	TRUE
rs4602848	0.016	0.00611566	0.6812	0.680185	0.634241	127146	0.0128543	3.14e-15	0.002	450243	0.000111189	50.0675	TRUE
rs2236096	0.018	0.00826204	0.2327	0.222211	0.634597	77260	0.017384	1.29e-15	0.0023	450243	0.000115701	52.0993	TRUE
rs6931421	-0.0279	0.00605328	0.3224	0.32205	0.635824	130079	0.0127829	2.31e-43	0.002	450243	0.0003401	153.179	TRUE
rs1340022	0.0118	0.00564792	0.4868	0.47594	0.638922	130079	0.0120372	4.47e-10	0.0019	450243	6.96e-05	31.3261	TRUE
rs2105333	-0.019	-0.00587173	0.6648	0.662408	0.642205	130079	0.0126378	1.7e-21	0.002	450243	0.000160891	72.4515	TRUE
rs2274351	0.017	-0.00558054	0.5433	0.533672	0.642937	125651	0.0120375	3.07e-19	0.0019	450243	0.000143416	64.5812	TRUE
rs2209098	0.024	-0.00591447	0.3108	0.316148	0.644201	130079	0.0128065	1.73e-32	0.002	450243	0.000246762	111.13	TRUE
rs700677	0.0173	-0.00586215	0.3505	0.355255	0.645295	130079	0.0127353	1.13e-18	0.002	450243	0.000136267	61.3612	TRUE
rs2788213	0.0123	-0.00597381	0.7104	0.704935	0.650071	130079	0.0131679	3.8e-09	0.0021	450243	6.23e-05	28.0294	TRUE
rs2592208	-0.0124	-0.00538145	0.513	0.506581	0.652916	130079	0.0119664	5.52e-11	0.0019	450243	7.68e-05	34.5938	TRUE
rs182798714	0.0376	-0.0206356	0.0274	0.027026	0.654208	84743	0.0460694	1.45e-09	0.0062	450243	7.54e-05	33.9288	TRUE
rs2607234	-0.0302	0.0123307	0.9476	0.948517	0.654868	128963	0.0275849	2e-12	0.0043	450243	9.06e-05	40.7835	TRUE
rs8018486	-0.0138	-0.00677996	0.1914	0.191483	0.656782	130079	0.0152578	1.18e-08	0.0024	450243	5.89e-05	26.5421	TRUE
rs10202701	0.0227	0.00532878	0.5419	0.534548	0.658038	130079	0.0120391	3.11e-33	0.0019	450243	0.000255836	115.217	TRUE
rs112537273	-0.0212	0.00627867	0.2299	0.232264	0.659973	130079	0.0142713	3.34e-21	0.0022	450243	0.000159143	71.6642	TRUE
rs11721522	0.0106	0.00535732	0.4125	0.411958	0.660753	130079	0.012207	4.03e-08	0.0019	450243	5.45e-05	24.5212	TRUE
rs111622870	-0.0282	-0.0127148	0.0482	0.048256	0.661081	128963	0.0290014	1.86e-10	0.0044	450243	7.3e-05	32.8547	TRUE
rs2236406	0.0394	0.00546692	0.3493	0.360024	0.664143	130079	0.0125908	1.26e-87	0.002	450243	0.00070567	317.946	TRUE
rs234640	-0.0131	0.00524522	0.5142	0.512058	0.664296	130079	0.012086	3.87e-12	0.0019	450243	8.57e-05	38.6051	TRUE
rs3778858	0.0108	0.00543819	0.3698	0.375563	0.66638	130079	0.012614	4.26e-08	0.002	450243	5.44e-05	24.4789	TRUE
rs11187838	0.0394	-0.0052005	0.4347	0.430303	0.666394	130079	0.0120633	1.16e-94	0.0019	450243	0.000762941	343.77	TRUE
rs6543146	0.0154	-0.00516066	0.5579	0.565081	0.668132	130079	0.0120376	4.19e-16	0.0019	450243	0.00011699	52.6798	TRUE
rs610694	0.0136	-0.00509002	0.4903	0.493043	0.668682	130079	0.0118938	4.29e-13	0.0019	450243	9.24e-05	41.6265	TRUE
rs1202186	-0.012	0.00534668	0.6548	0.656748	0.673458	130079	0.0126877	1.65e-09	0.002	450243	6.51e-05	29.312	TRUE
rs2578565	-0.0141	-0.00524071	0.6575	0.653696	0.675492	130079	0.0125189	1.37e-12	0.002	450243	8.95e-05	40.3189	TRUE
rs10221831	0.03	-0.0140533	0.0321	0.033531	0.677841	128963	0.0338298	1.8e-08	0.0053	450243	5.59e-05	25.1813	TRUE
rs7007389	-0.0134	-0.00701152	0.3727	0.358915	0.678232	77260	0.0169002	2.94e-11	0.002	450243	8.4e-05	37.8056	TRUE
rs14976	0.0144	-0.00528192	0.3057	0.298375	0.686124	130079	0.0130702	1.43e-12	0.002	450243	8.8e-05	39.6352	TRUE
rs684905	-0.0118	-0.00573642	0.4176	0.412036	0.68757	84743	0.0142642	7.1e-10	0.0019	450243	6.77e-05	30.4965	TRUE
rs113827862	-0.0235	-0.00999587	0.0608	0.0634	0.688005	128963	0.0248924	4.67e-09	0.004	450243	6.31e-05	28.3988	TRUE
rs117068593	0.0403	-0.00621125	0.1895	0.186223	0.691749	122596	0.0156659	8.83e-62	0.0024	450243	0.000498887	224.732	TRUE
rs201570119	0.0194	-0.00706002	0.2098	0.207586	0.696685	77260	0.0181119	5.48e-17	0.0023	450243	0.000124789	56.1921	TRUE
rs13391980	-0.0225	-0.00728648	0.1198	0.118325	0.696695	130079	0.0186936	7.6e-15	0.0029	450243	0.000106766	48.0756	TRUE
rs11042717	-0.029	-0.00463723	0.4896	0.480733	0.700666	130079	0.0120629	4.04e-53	0.0019	450243	0.000420318	189.324	TRUE
rs2305141	0.0183	-0.0047288	0.5961	0.608623	0.700684	130079	0.0123019	1.07e-21	0.0019	450243	0.000161259	72.6173	TRUE
rs13109280	0.0131	-0.00494674	0.6618	0.667358	0.701967	130079	0.012927	9.15e-11	0.002	450243	7.68e-05	34.5901	TRUE
rs7816345	0.0255	0.00612222	0.1682	0.170803	0.70374	130079	0.0160994	6.22e-24	0.0025	450243	0.000181951	81.9369	TRUE
rs75508358	0.0266	0.0107312	0.0457	0.047617	0.704814	128963	0.0283272	4.29e-09	0.0045	450243	6.17e-05	27.7886	TRUE
rs2490302	0.0221	0.00983646	0.9137	0.918752	0.705318	84743	0.026012	6.24e-11	0.0034	450243	7.7e-05	34.6823	TRUE
rs293517	-0.013	-0.00495172	0.7011	0.701758	0.706865	130079	0.013167	2.8e-10	0.0021	450243	7.08e-05	31.8932	TRUE
rs1730028	0.0131	-0.00454665	0.4174	0.420329	0.707327	130079	0.0121099	7.39e-12	0.0019	450243	8.35e-05	37.5817	TRUE
rs60408354	0.0259	0.00890424	0.0732	0.072593	0.707589	128963	0.0237386	1.15e-12	0.0036	450243	9.1e-05	40.9837	TRUE
rs985136	0.0138	0.00471711	0.4895	0.482637	0.70847	130079	0.0126156	2.96e-12	0.002	450243	9.52e-05	42.8571	FALSE
rs6738207	0.0127	0.00452276	0.4007	0.400987	0.710975	130079	0.0122056	4.14e-11	0.0019	450243	7.75e-05	34.8803	TRUE
rs116052377	0.0225	0.00819136	0.0809	0.079191	0.713297	130079	0.0222936	7.89e-11	0.0035	450243	7.53e-05	33.8988	TRUE
rs11720869	0.0141	0.00465216	0.6686	0.667188	0.714903	130079	0.0127359	2.54e-12	0.002	450243	8.81e-05	39.6707	TRUE
rs6082354	-0.024	0.00545485	0.6675	0.670579	0.715441	84743	0.0149629	1.19e-32	0.002	450243	0.000255679	115.147	TRUE
rs1933081	0.0267	0.0077995	0.0834	0.081161	0.726488	128963	0.022297	5.33e-15	0.0034	450243	0.000108993	49.0784	TRUE
rs4807472	-0.0158	0.0044971	0.6764	0.673456	0.733636	130079	0.0132154	8.18e-15	0.002	450243	0.000109284	49.2095	TRUE
rs545104	0.0127	-0.00495869	0.6164	0.626817	0.735006	84743	0.0146501	8.08e-11	0.002	450243	7.63e-05	34.3445	TRUE
rs10749157	0.0113	0.00423897	0.3584	0.36229	0.740184	130079	0.012783	1.24e-08	0.002	450243	5.87e-05	26.4417	TRUE
rs17205463	-0.0263	0.00396214	0.4477	0.454273	0.743541	130079	0.0121104	4.21e-43	0.0019	450243	0.000342061	154.063	TRUE
rs2569888	0.0133	0.00465017	0.2449	0.248398	0.749846	130079	0.0145845	2.29e-09	0.0022	450243	6.54e-05	29.4578	TRUE
rs1290786	-0.0143	-0.00379218	0.4307	0.428827	0.753676	130079	0.0120849	7.14e-14	0.0019	450243	0.000100281	45.1551	TRUE
rs6054491	-0.0142	-0.00440429	0.2404	0.241894	0.75642	130079	0.0141989	2.15e-10	0.0022	450243	7.36e-05	33.1591	TRUE
rs35963161	-0.0157	0.00381173	0.4757	0.477625	0.758955	130079	0.012422	7.46e-16	0.0019	450243	0.000122954	55.3657	TRUE
rs1444628	0.024	-0.00369281	0.6904	0.690489	0.774702	130079	0.0129015	6.85e-32	0.002	450243	0.000246238	110.894	TRUE
rs10824307	-0.0194	-0.00360248	0.6471	0.648718	0.775174	130079	0.0126131	1.79e-22	0.002	450243	0.000171892	77.4063	TRUE
rs4748008	-0.0125	-0.00338925	0.4346	0.433748	0.779981	130079	0.0121329	8.95e-11	0.0019	450243	7.68e-05	34.5759	TRUE
rs12536902	0.0479	0.0143811	0.0143	0.015252	0.785821	120866	0.052922	3.66e-09	0.0081	450243	6.47e-05	29.1243	TRUE
rs757834	0.0256	0.00421186	0.1856	0.191942	0.787057	130079	0.0155917	1.25e-25	0.0024	450243	0.000198119	89.2189	TRUE
rs31196	-0.0107	-0.00318105	0.5724	0.572083	0.791956	130079	0.0120599	2.07e-08	0.0019	450243	5.6e-05	25.2351	TRUE
rs10128333	-0.0146	-0.00418876	0.1676	0.167127	0.794388	130079	0.0160725	9.51e-09	0.0025	450243	5.95e-05	26.7801	TRUE
rs57059662	0.0118	-0.00331251	0.6774	0.677357	0.795907	130079	0.012807	5.63e-09	0.002	450243	6.09e-05	27.4015	TRUE
rs3205136	-0.0184	-0.00517135	0.0952	0.100769	0.799405	130079	0.0203502	1.85e-08	0.0033	450243	5.83e-05	26.2619	TRUE
rs5763821	0.0191	0.00328439	0.3907	0.385049	0.799428	122596	0.0129262	1.06e-21	0.002	450243	0.000173689	78.2153	TRUE
rs12907139	-0.0149	-0.00303761	0.5245	0.527981	0.799595	130079	0.0119652	4.89e-15	0.0019	450243	0.000110738	49.8645	TRUE
rs10225945	-0.0146	-0.00426091	0.1499	0.153738	0.80001	130079	0.0168193	3.28e-08	0.0026	450243	5.43e-05	24.4611	TRUE
rs4938359	-0.0156	0.0036627	0.2024	0.204486	0.805799	130079	0.0148982	3.24e-11	0.0024	450243	7.86e-05	35.3797	TRUE
rs4976262	-0.0245	0.00310481	0.3156	0.322627	0.809149	130079	0.0128551	4.37e-33	0.002	450243	0.000259304	116.78	TRUE
rs3116194	-0.0295	0.00499053	0.0978	0.09457	0.809383	128963	0.0206885	8.29e-21	0.0032	450243	0.000153573	69.1556	TRUE
rs822530	0.0255	-0.00366527	0.7953	0.794721	0.809555	130079	0.0152086	2.36e-27	0.0024	450243	0.000211719	95.3446	TRUE
rs116919274	0.0271	-0.0072472	0.046	0.044377	0.813277	128126	0.0306824	3.52e-09	0.0046	450243	6.45e-05	29.0234	TRUE
rs13123591	0.0185	-0.00297557	0.3375	0.334589	0.814205	130079	0.0126617	2.35e-20	0.002	450243	0.00015305	68.9199	TRUE
rs7679276	-0.033	0.00774895	0.9544	0.957484	0.815201	128126	0.0331546	5.93e-12	0.0048	450243	9.48e-05	42.6815	TRUE
rs9344126	-0.0185	0.00280092	0.5137	0.512222	0.815653	130079	0.0120139	2.21e-22	0.0019	450243	0.000170997	77.0028	TRUE
rs10858246	-0.0188	0.00297756	0.3183	0.318186	0.818796	130079	0.0129971	2.35e-20	0.002	450243	0.000153382	69.0697	TRUE
rs57696574	0.0173	0.0032874	0.3981	0.394721	0.823896	84743	0.0147724	4.5e-18	0.002	450243	0.00014343	64.5871	TRUE
rs12882130	-0.0202	0.00278588	0.3836	0.378937	0.825832	130079	0.0126602	1.88e-24	0.002	450243	0.000192963	86.8966	TRUE
rs2140619	0.0113	-0.00271332	0.4128	0.421271	0.8261	130079	0.0123497	5.18e-09	0.0019	450243	6.19e-05	27.8731	TRUE
rs2324154	0.015	-0.00260138	0.5096	0.510614	0.82721	130079	0.0119176	1.92e-15	0.0019	450243	0.000112459	50.6391	TRUE
rs2648725	0.0165	0.00329955	0.2134	0.208941	0.827415	130079	0.0151343	8.2e-13	0.0023	450243	9.14e-05	41.1558	TRUE
rs11060942	-0.0354	0.0066866	0.0344	0.038916	0.832758	128126	0.0316652	7.49e-12	0.0052	450243	8.33e-05	37.4864	TRUE
rs395980	-0.0184	-0.00278013	0.2635	0.263464	0.837453	130079	0.0135515	1.02e-17	0.0021	450243	0.000131407	59.1727	TRUE
rs35756741	-0.0378	0.00418025	0.0924	0.096694	0.838568	130079	0.020519	5.8e-31	0.0033	450243	0.000239651	107.927	TRUE
rs2871865	-0.0493	0.0038233	0.1159	0.110173	0.844424	130079	0.019483	3.4e-62	0.003	450243	0.000498091	224.373	TRUE
rs13316	0.0115	-0.00234775	0.4301	0.428025	0.850376	130079	0.0124458	3.66e-09	0.0019	450243	6.48e-05	29.1922	TRUE
rs1063582	-0.0185	-0.00258466	0.7649	0.768478	0.854581	130079	0.0141025	1.12e-16	0.0022	450243	0.000123092	55.428	TRUE
rs9375188	0.0136	0.00216166	0.4844	0.483321	0.856621	130079	0.0119642	6.8e-13	0.0019	450243	9.24e-05	41.6016	TRUE
rs2754255	-0.0153	0.00258233	0.2245	0.223919	0.858723	130079	0.0145075	1.05e-11	0.0023	450243	8.15e-05	36.7021	TRUE
rs11191208	0.0147	-0.00266856	0.2057	0.206535	0.858726	130079	0.0149922	3.69e-10	0.0024	450243	7.06e-05	31.795	TRUE
rs7768382	-0.0201	-0.00209081	0.4771	0.477487	0.86124	130079	0.0119615	1.57e-26	0.0019	450243	0.000201581	90.7785	TRUE
rs7321635	-0.0132	-0.00215667	0.6465	0.646975	0.863225	130079	0.0125191	2.58e-11	0.002	450243	7.96e-05	35.8604	TRUE
rs77364196	-0.033	0.00486415	0.053	0.051839	0.865446	128963	0.0287062	8.35e-15	0.0043	450243	0.000109316	49.2239	TRUE
rs11068230	0.0238	0.00290923	0.8656	0.860931	0.867902	130079	0.0174913	9.67e-18	0.0028	450243	0.000131795	59.3475	TRUE
rs4682483	-0.0165	-0.00271468	0.1534	0.159554	0.868583	130079	0.016407	2.65e-10	0.0026	450243	7.07e-05	31.8403	TRUE
rs1556659	0.0163	0.00208183	0.3818	0.382337	0.869412	130079	0.0126628	7.19e-17	0.002	450243	0.000125421	56.4767	TRUE
rs74379684	-0.0272	0.00348492	0.0751	0.0722	0.880376	130079	0.0231568	4.39e-14	0.0036	450243	0.000102779	46.2799	TRUE
rs6721191	-0.0144	0.00181364	0.5779	0.587531	0.881881	130079	0.0122061	3.17e-14	0.0019	450243	0.000101163	45.5525	TRUE
rs1880318	0.0147	-0.00222848	0.2039	0.200056	0.883138	130079	0.0151605	6.86e-10	0.0024	450243	7.02e-05	31.5882	TRUE
rs1005723	0.0161	-0.00220744	0.1908	0.203029	0.885462	130079	0.0153242	1.79e-11	0.0024	450243	8e-05	36.0409	TRUE
rs2347603	-0.0181	-0.00194289	0.7418	0.744821	0.88776	130079	0.0137657	5.65e-17	0.0022	450243	0.000125496	56.5106	TRUE
rs5753518	0.0242	0.00287586	0.0899	0.095246	0.889654	130079	0.0207281	5.04e-13	0.0033	450243	9.58e-05	43.1515	TRUE
rs35288270	-0.0328	-0.0027901	0.1344	0.133017	0.89349	84743	0.0208389	3.43e-32	0.0028	450243	0.000250319	112.732	TRUE
rs34522021	0.0126	0.00150387	0.4547	0.454244	0.90213	130079	0.0122294	3.38e-11	0.0019	450243	7.87e-05	35.4496	TRUE
rs11629593	-0.0109	-0.00174048	0.6158	0.611432	0.907121	77260	0.0149179	4.42e-08	0.002	450243	5.62e-05	25.3133	TRUE
rs72726050	-0.0192	0.00250814	0.0958	0.097704	0.907229	130079	0.0215228	1.84e-08	0.0034	450243	6.39e-05	28.7564	TRUE
rs2390669	0.0174	0.00204409	0.1289	0.130037	0.911073	122596	0.0183022	7e-10	0.0028	450243	6.8e-05	30.6143	TRUE
rs11198591	0.0148	0.00136906	0.3684	0.369879	0.912881	130079	0.0125137	4.91e-14	0.002	450243	0.000101933	45.8991	TRUE
rs2289629	-0.0148	0.0013431	0.3451	0.343489	0.914998	130079	0.0125833	8.02e-14	0.002	450243	9.9e-05	44.5822	TRUE
rs7228151	-0.0185	0.00152516	0.206	0.211036	0.917124	130079	0.014657	3.19e-15	0.0023	450243	0.00011196	50.4144	TRUE
rs7598430	-0.016	0.00123224	0.5046	0.49421	0.918093	130079	0.0119826	1.37e-17	0.0019	450243	0.000127989	57.6333	TRUE
rs2978362	0.0106	-0.00118771	0.5326	0.524698	0.920909	130079	0.0119621	2.85e-08	0.0019	450243	5.59e-05	25.1884	TRUE
rs76364830	-0.0471	-0.00258935	0.0634	0.060612	0.921273	128963	0.0262	2.7e-33	0.0039	450243	0.00026346	118.652	TRUE
rs10845408	0.0255	0.00119928	0.3538	0.353294	0.923793	130079	0.0125373	3.25e-38	0.002	450243	0.000297328	133.909	TRUE
rs62370472	-0.0253	-0.00138604	0.209	0.21744	0.924374	130079	0.0146013	1.45e-27	0.0023	450243	0.000211638	95.3083	TRUE
rs7367519	0.0164	0.00119972	0.6846	0.689471	0.926015	130079	0.0129197	4.68e-16	0.002	450243	0.000116149	52.3012	TRUE
rs113898003	-0.036	-0.001411	0.2635	0.262534	0.92959	84743	0.0159687	1.19e-63	0.0021	450243	0.000503024	226.596	TRUE
rs115105539	0.0231	0.00182134	0.1667	0.164272	0.932494	55654	0.0215015	7.83e-20	0.0025	450243	0.000148249	66.7575	TRUE
rs62103240	0.0212	-0.00210922	0.071	0.069397	0.933421	128963	0.0252476	1.4e-08	0.0037	450243	5.93e-05	26.696	TRUE
rs11098677	-0.0263	-0.00112363	0.7875	0.782781	0.938281	130079	0.0145115	3.94e-30	0.0023	450243	0.0002315	104.255	TRUE
rs61878760	0.019	-0.00153317	0.0828	0.08339	0.945231	128963	0.022318	3.74e-08	0.0034	450243	5.48e-05	24.6888	TRUE
rs2268718	0.0141	0.000921575	0.2704	0.275155	0.945373	130079	0.01345	3.24e-11	0.0021	450243	7.84e-05	35.3215	TRUE
rs56363908	-0.0382	-0.00194211	0.0422	0.04222	0.951875	128126	0.0321796	3.88e-16	0.0047	450243	0.000117963	53.1178	TRUE
rs2529090	0.0136	-0.000869622	0.181	0.177556	0.956555	122596	0.0159631	3.39e-08	0.0025	450243	5.48e-05	24.691	TRUE
rs12519407	0.0181	-0.000710747	0.2567	0.2585	0.958308	130079	0.0135958	3.38e-17	0.0022	450243	0.000125019	56.2959	TRUE
rs7828086	0.0135	-0.000719741	0.2391	0.240017	0.958863	130079	0.0139538	1.11e-09	0.0022	450243	6.63e-05	29.8592	TRUE
rs13037813	0.0292	-0.000769704	0.2391	0.246952	0.962283	84743	0.0162766	1.71e-39	0.0022	450243	0.000310244	139.728	TRUE
rs28485212	-0.0188	-0.000635202	0.1494	0.146486	0.971567	130079	0.0178212	1.24e-12	0.0027	450243	8.98e-05	40.4488	TRUE
rs8112948	-0.0297	-0.000523137	0.2856	0.293329	0.974396	77260	0.0162995	4.24e-42	0.0022	450243	0.00035995	162.123	TRUE
rs212526	0.0214	-0.000358936	0.6007	0.604966	0.976542	130079	0.0122068	3.84e-29	0.0019	450243	0.000219692	98.9361	TRUE
rs12340775	-0.0287	-0.000672226	0.0552	0.060102	0.980254	128963	0.0271601	1.73e-11	0.0043	450243	8.59e-05	38.6861	TRUE
rs28529426	-0.0168	0.000379928	0.1711	0.1779	0.981579	130079	0.0164547	5.82e-11	0.0026	450243	8.01e-05	36.0479	TRUE
rs79441499	-0.0138	-0.000348061	0.4055	0.406024	0.982936	55654	0.0162735	9.67e-13	0.0019	450243	9.18e-05	41.3443	TRUE
rs2287821	-0.0153	0.000240971	0.5091	0.510637	0.983892	130079	0.0119353	6.95e-16	0.0019	450243	0.000117006	52.6872	TRUE
rs36226649	0.0485	-0.000389924	0.0667	0.06461	0.987311	128963	0.0245174	3.05e-37	0.0038	450243	0.00029286	131.896	TRUE
rs670318	0.0413	-0.000449899	0.9515	0.949356	0.987393	128963	0.0284725	2.52e-21	0.0044	450243	0.000157428	70.8915	TRUE
rs6849302	0.0155	-0.000233973	0.1977	0.198787	0.987533	130079	0.0149736	7.11e-11	0.0024	450243	7.62e-05	34.3174	TRUE
rs718603	0.0131	0.000202979	0.2774	0.282888	0.98783	130079	0.0133071	6.68e-10	0.0021	450243	6.88e-05	30.9779	TRUE
rs75022676	-0.0163	-0.00014101	0.2079	0.206168	0.992502	130079	0.0150051	2.84e-12	0.0023	450243	8.75e-05	39.4024	TRUE
rs2303423	0.0168	0.000146011	0.1095	0.108469	0.99391	130079	0.0191295	2.64e-08	0.003	450243	5.5e-05	24.7837	TRUE
