# Supplementary material for: Causal relationship between sarcopenia and osteoarthritis: a bi-directional two-sample mendelian randomized study
Source: Eur J Med Res. 2023 Sep 9;28:327. doi: 10.1186/s40001-023-01322-0 (PMC10492359; doi:10.1186/s40001-023-01322-0)
Supplement: Supplementary file 1 — Additional file 1: Table S1. The selected SNPs in the analysis of GS-KOA; Table S2. The selected SNPs in the analysis of GS-HOA; Table S3. The selected SNPs in the analysis of GS-TKR; Table S4. The selected SNPs in the analysis of GS-THR; Table S5. The selected SNPs in the analysis of ALM-KOA; Table S6. The selected SNPs in the analysis of ALM-HOA; Table S7. The selected SNPs in the analysis of ALM-TKR; Table S8. The selected SNPs in the analysis of ALM-THR; Table S9. The selected SNPs in the analysis of KOA-GS; Table S10. The selected SNPs in the analysis of KOA-ALM; Table S11. The selected SNPs in the analysis of HOA-GS; Table S12. The selected SNPs in the analysis of HOA-ALM. Table S13. The selected SNPs in the analysis of TKR-GS; Table S14. The selected SNPs in the analysis of TKR-ALM. Table S15. The selected SNPs in the analysis of THR-GS; Table S16. The selected SNPs in the analysis of THR-ALM. [file 40001_2023_1322_MOESM1_ESM.zip › New folder/Supplementary Table S9.xlsx]

## Sheet: Sheet1
SNP	beta.exposure	beta.outcome	eaf.exposure	eaf.outcome	chr	pos	se.outcome	samplesize.outcome	pval.outcome	outcome	pval.exposure	samplesize.exposure	se.exposure	R2	F	mr_keep	cofounders
rs9940278	-0.0556239	0.008	0.562367	0.5768	16	53800200	0.0074	256523	0.2832	Low hand grip strength (60 years and older) (EWGSOP) || id:ebi-a-GCST90007526	4.29e-14	211719	0.00736556	0.00152294	322.924	FALSE	Arm fat mass left
rs1426371	0.0499332	0.0188	0.732021	0.7403	12	108629780	0.0085	256523	0.0272001	Low hand grip strength (60 years and older) (EWGSOP) || id:ebi-a-GCST90007526	1.5e-08	199333	0.00881968	0.000978211	195.179	FALSE	Body fat percentage
rs2791549	0.0453108	0.0113	0.29628	0.3025	1	219658003	0.008	256523	0.1576	Low hand grip strength (60 years and older) (EWGSOP) || id:ebi-a-GCST90007526	1.71e-08	211719	0.00803519	0.000856121	181.411	FALSE	Body fat percentage
rs34195470	-0.0509649	-0.0182	0.442397	0.4428	16	69955690	0.0075	256523	0.0145001	Low hand grip strength (60 years and older) (EWGSOP) || id:ebi-a-GCST90007526	8.64e-12	211719	0.00746464	0.00128147	271.658	FALSE	Body fat percentage
rs143384	0.0765424	0.0545	0.586019	0.5912	20	34025756	0.0075	256523	4.47301e-13	Low hand grip strength (60 years and older) (EWGSOP) || id:ebi-a-GCST90007526	1.12e-24	211719	0.00746368	0.00284267	603.558	FALSE	outcome
rs3859514	0.0439824	0.007	0.351296	0.3655	19	10748820	0.0077	256523	0.3612	Low hand grip strength (60 years and older) (EWGSOP) || id:ebi-a-GCST90007526	1.39e-08	211719	0.00775073	0.000881675	186.83	FALSE	Whole body fat-free mass
rs10758594	-0.0423555	-0.014	0.428633	0.4224	9	4295583	0.0075	256523	0.0608793	Low hand grip strength (60 years and older) (EWGSOP) || id:ebi-a-GCST90007526	1.69e-08	211719	0.00750841	0.000878718	186.203	TRUE
rs10842226	-0.0461753	0.0168	0.58233	0.5816	12	23959589	0.0075	256523	0.0241802	Low hand grip strength (60 years and older) (EWGSOP) || id:ebi-a-GCST90007526	2.42e-08	180775	0.00827673	0.00103718	187.688	TRUE
rs2066928	-0.0442717	-0.0041	0.479894	0.4729	5	30843787	0.0078	256523	0.596401	Low hand grip strength (60 years and older) (EWGSOP) || id:ebi-a-GCST90007526	3.72e-09	211719	0.00750853	0.000978407	207.348	TRUE
rs4380013	-0.0567923	-0.0276	0.81051	0.801	15	50759428	0.0092	256523	0.00258399	Low hand grip strength (60 years and older) (EWGSOP) || id:ebi-a-GCST90007526	1.72e-09	211719	0.00943041	0.000990728	209.962	TRUE
rs4548913	0.0456346	-0.0177	0.370829	0.3649	17	2209888	0.0077	256523	0.02175	Low hand grip strength (60 years and older) (EWGSOP) || id:ebi-a-GCST90007526	1.99e-09	211719	0.00760751	0.000971764	205.939	TRUE
rs4775006	-0.0489768	0.0404	0.585809	0.5841	15	58215727	0.0075	256523	6.58704e-08	Low hand grip strength (60 years and older) (EWGSOP) || id:ebi-a-GCST90007526	5.89e-10	199333	0.00790797	0.00116404	232.3	TRUE
rs4974591	-0.0442414	-0.0059	0.308106	0.3081	4	1113161	0.008	256523	0.4582	Low hand grip strength (60 years and older) (EWGSOP) || id:ebi-a-GCST90007526	2.48e-08	211719	0.00793614	0.000834501	176.826	TRUE
rs58973023	0.0581038	0.0052	0.49271	0.487	13	42959133	0.0081	256523	0.5175	Low hand grip strength (60 years and older) (EWGSOP) || id:ebi-a-GCST90007526	9.35e-10	147567	0.00949389	0.00168767	249.462	FALSE
rs60733780	0.0469009	-0.0019	0.66799	0.6715	11	76463645	0.0079	256523	0.8092	Low hand grip strength (60 years and older) (EWGSOP) || id:ebi-a-GCST90007526	3.19e-09	211719	0.00792042	0.000975692	206.772	TRUE
rs6500609	-0.0655545	0.0031	0.110681	0.1151	16	4515334	0.0117	256523	0.7895	Low hand grip strength (60 years and older) (EWGSOP) || id:ebi-a-GCST90007526	3.19e-08	211719	0.0118529	0.000845991	179.262	TRUE
rs6715321	-0.0422143	-0.0148	0.570984	0.5697	2	100109001	0.0074	256523	0.0466305	Low hand grip strength (60 years and older) (EWGSOP) || id:ebi-a-GCST90007526	1.38e-08	211719	0.00743753	0.000873065	185.004	TRUE
rs72760655	-0.0484577	-0.028	0.670251	0.6789	9	116916214	0.0079	256523	0.000386803	Low hand grip strength (60 years and older) (EWGSOP) || id:ebi-a-GCST90007526	5.82e-10	211719	0.00782178	0.00103795	219.98	TRUE
rs72979233	-0.0514817	-0.0533	0.761171	0.7553	11	74355523	0.0085	256523	3.14297e-10	Low hand grip strength (60 years and older) (EWGSOP) || id:ebi-a-GCST90007526	5.21e-09	206953	0.00881488	0.00096362	199.614	TRUE
rs7485502	0.0731529	0.0169	0.80014	0.794	12	123849096	0.01	256523	0.0925103	Low hand grip strength (60 years and older) (EWGSOP) || id:ebi-a-GCST90007526	7.81e-10	147567	0.0118972	0.00171153	252.995	TRUE
rs7581446	0.055666	0.0204	0.515205	0.5277	2	33423801	0.0081	256523	0.0121001	Low hand grip strength (60 years and older) (EWGSOP) || id:ebi-a-GCST90007526	5.25e-09	147567	0.0095334	0.00154792	228.773	TRUE
rs7913051	0.0436245	-0.0005	0.562766	0.5638	10	130344003	0.0075	256523	0.9486	Low hand grip strength (60 years and older) (EWGSOP) || id:ebi-a-GCST90007526	1.93e-08	199333	0.0077649	0.000936552	186.859	TRUE
rs7967762	-0.0607065	-0.0133	0.83579	0.8384	12	48420214	0.01	256523	0.1816	Low hand grip strength (60 years and older) (EWGSOP) || id:ebi-a-GCST90007526	9.18e-10	211719	0.00991442	0.00101157	214.384	TRUE
